# Supplementary material for: The association between acute fatty liver disease and nitric oxide during malaria in pregnancy
Source: Malar J. 2021 Dec 14;20:462. doi: 10.1186/s12936-021-03999-2 (PMC8670279; doi:10.1186/s12936-021-03999-2)
Supplement: Supplementary file 1 — Additional file 1: Table S1. Comparative proteomic analysis of livers of immunized pregnant mice infected with P. berghei NK65. Livers were obtained from unimmunized pregnant mice without infection (naïve pregnant mice) and unimmunized non-pregnant mice without infection (naïve virgin mice), and immunized pregnant and non-pregnant mice infected with P. berghei NK65 on day 17 post-mating. Proteins showing one or two peptide spectral matches were excluded. Protein levels were normalized to actin, cytoplasmic 1 (accession: P60710). [file 12936_2021_3999_MOESM1_ESM.xlsx]

## Sheet: S1Table
Table S1. Comparative proteomic analysis of livers of immunized pregnant mice infected with P. berghei NK65.
Accession	Description	Abbreviation	Uninfected pregnant mouse	Immunized non-pregnant mouse infected with P. berghei NK65	Immunized pregnant mouse infected with P. berghei NK65	Score	Coverage	# Proteins	# Unique Peptides	# Peptides	# PSMs	# AAs	MW [kDa]	calc. pI
P11589	Major urinary protein 2 OS	Mup2	2.2844	2.2728	0.448183	116.35	21.67	7	4	4	5	180	20.6503	5.10986
Q91W64	Cytochrome P450 2C70 OS	Cyp2c70	1.99047	0.969759	0.469499	250.421	17.18	2	8	8	11	489	55.9838	8.08936
Q60936	Atypical kinase ADCK3, mitochondrial OS	Adck3	0.618426	0.970389	0.149275	140.06	3.57	1	2	2	3	645	71.6974	6.53662
P15392	Cytochrome P450 2A4 OS	Cyp2a4	1.77323	0.289806	0.440121	781.623	12.55	1	1	6	30	494	56.7453	9.11475
P48725	Pericentrin OS	Pcnt	0.838428	0.67097	0.229807	31.3167	0.28	1	1	1	6	2898	329.262	5.36377
Q9Z0R9	Fatty acid desaturase 2 OS	Fads2	1.52847	0.815033	0.453591	93.9567	6.31	1	2	2	3	444	52.3538	8.82178
Q6XVG2	Cytochrome P450 2C54 OS	Cyp2c54	0.794702	1.11167	0.260095	369.863	15.51	1	2	7	16	490	55.8218	7.47412
O35969	Guanidinoacetate N-methyltransferase OS	Gamt	1.4104	1.05463	0.469082	190.7	17.8	1	3	3	6	236	26.319	5.70654
Q8VCH0	3-ketoacyl-CoA thiolase B, peroxisomal OS	Acaa1b	0.662706	0.862274	0.221882	1370.28	49.29	1	4	13	36	424	43.9678	8.51416
Q06770	Corticosteroid-binding globulin OS	Serpina6	8.47834	0.20863	2.83908	123.83	5.04	1	2	2	4	397	44.7402	5.23682
Q64458	Cytochrome P450 2C29 OS	Cyp2c29	1.15379	1.23737	0.387461	607.626	32.45	3	10	13	31	490	55.6798	8.29443
O35215	D-dopachrome decarboxylase OS	Ddt	0.88696	1.15304	0.300315	311.877	43.22	1	6	6	12	118	13.0688	6.53662
O55234	Proteasome subunit beta type-5 OS	Psmb5	1.07911	0.757864	0.368573	87.99	7.95	1	2	2	3	264	28.5142	7.02002
P56379	6.8 kDa mitochondrial proteolipid OS	Mp68	0.875654	0.822338	0.313697	97.6333	13.79	1	2	2	3	58	6.69359	9.99365
P33622	Apolipoprotein C-III OS	Apoc3	2.02599	1.09528	0.773839	185.53	38.38	1	2	2	5	99	10.9755	4.75439
P16331	Phenylalanine-4-hydroxylase OS	Pah	0.890542	0.840961	0.348548	1107.92	55.85	1	21	21	56	453	51.8674	6.30322
P19096	Fatty acid synthase OS	Fasn	1.30532	1.6981	0.512504	2761.73	23.76	1	53	53	135	2504	272.257	6.58057
P97501	Dimethylaniline monooxygenase [N-oxide-forming] 3 OS	Fmo3	2.3115	1.40759	0.922907	734.225	31.65	2	15	15	30	534	60.4767	8.36768
Q9R112	Sulfide:quinone oxidoreductase, mitochondrial OS	Sqrdl	1.70683	0.816445	0.681989	280.631	11.11	1	4	4	7	450	50.2499	9.08545
Q91X77	Cytochrome P450 2C50 OS	Cyp2c50	0.760915	1.18456	0.304899	502.837	17.35	2	3	8	20	490	55.7288	7.88428
Q64176	Carboxylesterase 1E OS	Ces1e	1.32129	0.960162	0.531033	278.599	9.79	1	2	5	12	562	61.5426	6.15088
Q64310	Surfeit locus protein 4 OS	Surf4	1.68667	0.94146	0.689375	108.727	11.52	1	2	2	4	269	30.3608	7.78174
P00186	Cytochrome P450 1A2 OS	Cyp1a2	1.39343	1.42026	0.572354	134.625	11.7	2	5	5	8	513	58.1471	8.76318
O35403	Amine sulfotransferase OS	Sult3a1	6.64577	1.16202	2.75103	345.602	24.23	2	7	7	15	293	35.1586	6.55127
P59242	Cingulin OS	Cgn	1.53116	0.959265	0.638742	127.1	2.85	1	2	3	4	1191	136.365	5.90967
P08226	Apolipoprotein E OS	Apoe	1.3115	0.984437	0.550432	915.9	26.69	1	9	9	32	311	35.8444	5.68115
Q920L1	Fatty acid desaturase 1 OS	Fads1	2.56472	1.16572	1.07905	76.24	5.59	1	2	2	3	447	52.2889	9.29053
P33267	Cytochrome P450 2F2 OS	Cyp2f2	1.06032	1.11321	0.447706	548.701	31.57	3	12	13	29	491	55.913	7.89893
Q8VCT4	Carboxylesterase 1D OS	Ces1d	1.26777	1.09007	0.537872	1924.3	38.23	1	14	17	71	565	61.7487	6.60986
Q9DBA8	Probable imidazolonepropionase OS	Amdhd1	0.821022	0.902513	0.348605	715.2	30.52	1	9	9	23	426	46.4586	6.94678
Q9CQC9	GTP-binding protein SAR1b OS	Sar1b	1.43389	1.14395	0.610546	324.97	30.81	1	3	5	15	198	22.3675	6.11279
Q91WU0	Carboxylesterase 1F OS	Ces1f	1.34483	0.868199	0.579442	604.3	37.61	1	14	18	36	561	61.5732	6.48096
Q9DD20	Methyltransferase-like protein 7B OS	Mettl7b	0.697282	0.866315	0.30248	161.253	30.33	1	7	7	14	244	28.0305	8.5874
P26150	3 beta-hydroxysteroid dehydrogenase/Delta 5-->4-isomerase type 3 OS	Hsd3b3	0.880008	0.841142	0.384637	134.07	13.67	4	4	4	5	373	42.0047	7.97217
Q99MZ7	Peroxisomal trans-2-enoyl-CoA reductase OS	Pecr	0.75113	0.992444	0.330036	211.534	15.18	1	5	5	7	303	32.3897	8.29443
Q9CWS0	N(G),N(G)-dimethylarginine dimethylaminohydrolase 1 OS	Ddah1	0.533748	1.2507	0.234991	387.911	21.4	1	6	6	13	285	31.3609	5.97314
P14824	Annexin A6 OS	Anxa6	0.947748	1.01856	0.418591	573.269	15.6	1	10	11	25	673	75.8374	5.50342
Q63886	UDP-glucuronosyltransferase 1-1 OS	Ugt1a1	1.1717	1.08631	0.518025	689.445	24.11	3	5	10	43	535	60.008	8.6167
Q99L20	Glutathione S-transferase theta-3 OS	Gstt3	1.97819	1.07141	0.878792	415.27	36.1	1	6	7	16	241	27.3852	7.73779
Q9JM62	Receptor expression-enhancing protein 6 OS	Reep6	1.26214	0.97468	0.560748	241.417	11.44	1	2	2	7	201	22.1896	7.32764
P12710	Fatty acid-binding protein, liver OS	Fabp1	1.48765	1.06062	0.663077	1264.44	80.31	1	11	11	58	127	14.2365	8.55811
P53657	Pyruvate kinase PKLR OS	Pklr	1.96918	1.82346	0.880799	1596.98	35.02	1	18	19	58	574	62.2696	7.09326
Q9EP75	Leukotriene-B4 omega-hydroxylase 3 OS	Cyp4f14	0.970612	1.13955	0.436602	43.2476	7.06	1	4	4	4	524	59.7619	6.87354
Q8BWQ1	UDP-glucuronosyltransferase 2A3 OS	Ugt2a3	1.0941	0.900059	0.492437	287.903	16.1	3	7	7	22	534	61.0793	7.92822
A3KMP2	Tetratricopeptide repeat protein 38 OS	Ttc38	0.97351	0.887769	0.439214	254.383	8.6	1	3	3	6	465	52.1903	6.30322
P24456	Cytochrome P450 2D10 OS	Cyp2d10	1.21913	1.1402	0.551172	1549.28	25.99	1	6	13	56	504	57.1965	6.60986
Q8BTE0	Succinate dehydrogenase assembly factor 4, mitochondrial OS	Sdhaf4	0.820278	0.868484	0.371365	108.217	10.58	1	1	1	3	104	11.8811	9.49561
P16015	Carbonic anhydrase 3 OS	Ca3	1.09276	1.0421	0.494945	1662.91	56.15	1	13	13	89	260	29.3476	7.37158
Q99KJ8	Dynactin subunit 2 OS	Dctn2	0.917211	0.690815	0.415884	65.81	4.98	1	2	2	3	402	44.0897	5.26221
P47740	Fatty aldehyde dehydrogenase OS	Aldh3a2	1.6476	1.23504	0.747664	489.245	22.52	2	11	11	20	484	53.9363	8.35303
Q8K157	Aldose 1-epimerase OS	Galm	1.0215	1.20562	0.465181	217.599	15.5	1	4	4	9	342	37.7751	6.7417
Q924Y0	Gamma-butyrobetaine dioxygenase OS	Bbox1	1.2363	1.17443	0.564246	107.8	6.72	1	3	3	5	387	44.6705	6.91748
Q9CXN7	Phenazine biosynthesis-like domain-containing protein 2 OS	Pbld2	0.946039	1.08184	0.431817	1082.04	37.5	1	4	10	35	288	31.9633	5.33838
Q9R092	17-beta-hydroxysteroid dehydrogenase type 6 OS	Hsd17b6	1.42478	0.985694	0.652338	666.94	38.17	1	5	12	32	317	36.0796	8.39697
P35492	Histidine ammonia-lyase OS	Hal	0.591882	0.868434	0.271876	1099.11	42.16	1	23	23	50	657	72.2124	6.34131
Q8CIM7	Cytochrome P450 2D26 OS	Cyp2d26	1.31921	1.07884	0.606341	1521.72	38.4	1	14	17	60	500	56.9393	6.63916
O35728	Cytochrome P450 4A14 OS	Cyp4a14	0.741888	0.927361	0.341035	179.653	8.28	2	3	4	7	507	58.6821	8.77783
Q8JZR0	Long-chain-fatty-acid--CoA ligase 5 OS	Acsl5	1.26782	1.05927	0.583498	963.603	30.31	1	16	18	43	683	76.1575	7.09326
P58710	L-gulonolactone oxidase OS	Gulo	1.23485	1.20961	0.569449	434.178	16.59	1	6	6	17	440	50.4455	8.23584
P24457	Cytochrome P450 2D11 OS	Cyp2d11	0.9541	0.948569	0.442668	405.176	12.5	2	1	7	21	504	56.951	6.25244
P67778	Prohibitin OS	Phb	0.888283	0.880736	0.412538	947.104	67.65	1	15	15	40	272	29.8019	5.75732
Q922E4	Ethanolamine-phosphate cytidylyltransferase OS	Pcyt2	1.24858	1.1265	0.580346	219.853	17.08	1	7	7	11	404	45.2066	6.58057
P70296	Phosphatidylethanolamine-binding protein 1 OS	Pebp1	1.09326	1.12487	0.508354	214.807	18.72	1	3	3	6	187	20.8173	5.40186
E9Q4Z2	Acetyl-CoA carboxylase 2 OS	Acacb	2.32543	1.5452	1.08177	145.757	1.59	1	3	4	6	2448	275.574	6.31592
P41216	Long-chain-fatty-acid--CoA ligase 1 OS	Acsl1	1.19736	0.954356	0.560203	1541.73	50.36	2	28	30	74	699	77.9014	7.15186
Q9QWG7	Sulfotransferase family cytosolic 1B member 1 OS	Sult1b1	1.47262	1.06833	0.693451	95.9	3.01	1	1	1	4	299	34.8786	6.80029
O08705	Sodium/bile acid cotransporter OS	Slc10a1	1.04329	1.53405	0.4932	143.27	6.08	1	2	2	4	362	39.3867	9.02686
P30115	Glutathione S-transferase A3 OS	Gsta3	1.15817	1.0767	0.547629	834.468	49.77	1	6	10	43	221	25.3443	8.73389
Q99J08	SEC14-like protein 2 OS	Sec14l2	1.20618	1.14235	0.572389	519.562	34	1	12	12	28	403	46.2706	7.10791
P51658	Estradiol 17-beta-dehydrogenase 2 OS	Hsd17b2	1.34825	1.33735	0.641165	121.19	11.55	1	4	4	6	381	41.8087	8.57275
Q6ZQ38	Cullin-associated NEDD8-dissociated protein 1 OS	Cand1	1.05985	1.12678	0.504729	104.763	2.36	1	3	3	4	1230	136.245	5.78271
Q9EP89	Serine beta-lactamase-like protein LACTB, mitochondrial OS	Lactb	0.972552	0.908885	0.464166	102.33	5.26	1	3	3	4	551	60.6673	8.89502
Q9D6K5	Synaptojanin-2-binding protein OS	Synj2bp	1.37318	1.09703	0.655674	41.68	17.93	1	2	2	3	145	15.8052	6.30322
Q99LB2	Dehydrogenase/reductase SDR family member 4 OS	Dhrs4	1.51312	0.939395	0.724081	267.053	16.49	1	5	5	11	279	29.8657	9.37842
Q9DBE0	Cysteine sulfinic acid decarboxylase OS	Csad	1.04459	1.01758	0.49999	687.512	21.7	2	11	11	25	493	55.1094	6.60986
P56657	Cytochrome P450 2C40 OS	Cyp2c40	1.0469	1.26101	0.501113	700.202	28.31	1	14	14	28	491	55.7273	7.51807
Q91V92	ATP-citrate synthase OS	Acly	0.718803	1.18083	0.344179	935.235	23.37	1	23	23	43	1091	119.651	7.44482
Q9QXG4	Acetyl-coenzyme A synthetase, cytoplasmic OS	Acss2	1.15343	1.85111	0.553063	208.391	9.99	1	7	7	10	701	78.8112	6.63916
Q63880	Carboxylesterase 3A OS	Ces3a	1.0519	1.03929	0.507849	489.951	19.79	1	4	10	19	571	63.2774	6.13818
P12790	Cytochrome P450 2B9 OS	Cyp2b9	0.716776	1.09912	0.346117	99.1343	8.35	2	2	3	7	491	55.7051	7.66455
Q9DBM2	Peroxisomal bifunctional enzyme OS	Ehhadh	0.825279	0.82133	0.398794	1178.75	42.62	1	24	24	46	718	78.252	9.12939
Q9ER72	Cysteine--tRNA ligase, cytoplasmic OS	Cars	2.15167	0.94687	1.04059	249.047	6.86	1	5	5	8	831	94.8	6.75635
O08573	Galectin-9 OS	Lgals9	1.3998	1.14613	0.677335	176.76	12.75	1	4	4	8	353	40.01	9.30518
P31786	Acyl-CoA-binding protein OS	Dbi	1.25508	1.0776	0.608327	705.758	58.62	1	4	4	28	87	9.99414	8.82178
Q9JI75	Ribosyldihydronicotinamide dehydrogenase [quinone] OS	Nqo2	0.666787	0.896017	0.323516	327.807	30.3	1	5	5	11	231	26.2313	7.00537
Q91WS0	CDGSH iron-sulfur domain-containing protein 1 OS	Cisd1	0.860555	0.962715	0.418547	123.07	34.26	1	3	3	4	108	12.0892	9.05615
Q78JT3	3-hydroxyanthranilate 3,4-dioxygenase OS	Haao	1.04542	1.10994	0.509205	1135.19	54.55	1	15	15	54	286	32.7836	6.53662
Q9QY30	Bile salt export pump OS	Abcb11	1.28894	1.26358	0.627883	181.127	4.01	1	4	4	7	1321	146.655	7.66455
Q9Z2Z6	Mitochondrial carnitine/acylcarnitine carrier protein OS	Slc25a20	1.13273	0.96804	0.556304	180.746	14.29	1	5	5	10	301	33.0049	9.11475
Q5FW57	Glycine N-acyltransferase-like protein OS	Gm4952	1.0211	1.027	0.501965	284.184	32.43	1	6	7	14	296	34.1461	7.79639
P30416	Peptidyl-prolyl cis-trans isomerase FKBP4 OS	Fkbp4	1.30236	1.07508	0.642044	299.099	12.23	1	5	5	9	458	51.5399	5.71924
P97872	Dimethylaniline monooxygenase [N-oxide-forming] 5 OS	Fmo5	0.578909	0.948917	0.285541	865.898	26.27	1	13	13	38	533	59.962	8.73389
P54869	Hydroxymethylglutaryl-CoA synthase, mitochondrial OS	Hmgcs2	1.44222	1.25145	0.71372	1544.05	43.11	1	16	17	64	508	56.7865	8.41162
Q9CQ62	2,4-dienoyl-CoA reductase, mitochondrial OS	Decr1	1.25736	1.00918	0.622776	733.965	40.9	1	11	11	28	335	36.1907	8.95361
Q9EQF5	Dihydropyrimidinase OS	Dpys	0.784709	1.20136	0.389281	539.279	23.31	1	10	10	19	519	56.6886	7.1958
Q8VBW8	Tetratricopeptide repeat protein 36 OS	Ttc36	0.74593	0.894983	0.371061	487.532	25.27	1	5	5	12	186	20.1202	5.2876
Q4LDG0	Bile acyl-CoA synthetase OS	Slc27a5	1.07282	1.0224	0.534606	651.098	21.63	1	13	13	34	689	76.154	8.38232
Q9D7G0	Ribose-phosphate pyrophosphokinase 1 OS	Prps1	0.934995	1.20252	0.466465	95.9895	6.29	2	2	2	3	318	34.8119	6.97607
Q9CY27	Very-long-chain enoyl-CoA reductase OS	Tecr	1.47419	1.10857	0.735912	217.872	19.81	1	7	7	17	308	36.0668	9.5542
P32261	Antithrombin-III OS	Serpinc1	1.20045	0.918523	0.599442	100.81	5.38	1	2	2	5	465	51.9706	6.45557
P35700	Peroxiredoxin-1 OS	Prdx1	1.11995	0.957806	0.560831	1096.5	64.32	1	11	13	61	199	22.1624	8.11865
P56395	Cytochrome b5 OS	Cyb5a	1.02149	1.02466	0.512135	1476.34	47.76	1	5	5	49	134	15.2315	5.07178
Q9DCG6	Phenazine biosynthesis-like domain-containing protein 1 OS	Pbld1	1.05037	1.21395	0.526672	1020.81	37.85	1	6	12	38	288	32.0276	7.03467
Q8QZR3	Pyrethroid hydrolase Ces2a OS	Ces2a	0.828305	0.881993	0.416273	213.975	11.11	2	4	6	9	558	61.9002	6.16357
Q8CAQ8	Mitochondrial inner membrane protein OS	Immt	1.01448	0.964993	0.511239	356.384	9.38	1	7	7	13	757	83.8482	6.60986
Q7TMK9	Heterogeneous nuclear ribonucleoprotein Q OS	Syncrip	0.902902	0.854474	0.455358	82.05	6.58	1	3	3	4	623	69.5896	8.5874
P10518	Delta-aminolevulinic acid dehydratase OS	Alad	1.23672	1.0263	0.623909	341.885	21.52	1	5	5	11	330	36.0003	6.78564
Q80XN0	D-beta-hydroxybutyrate dehydrogenase, mitochondrial OS	Bdh1	0.780712	0.943727	0.39403	430.849	29.15	1	9	9	21	343	38.2744	9.01221
Q921X9	Protein disulfide-isomerase A5 OS	Pdia5	1.55178	0.810905	0.784146	181.509	11.61	1	4	4	7	517	59.229	7.50342
Q99L04	Dehydrogenase/reductase SDR family member 1 OS	Dhrs1	1.67616	1.11737	0.849076	346.663	21.73	1	6	6	12	313	33.9834	8.35303
Q8BH00	Aldehyde dehydrogenase family 8 member A1 OS	Aldh8a1	1.04995	0.999123	0.532413	892.135	37.99	1	13	13	32	487	53.6295	7.54736
Q9DBL7	Bifunctional coenzyme A synthase OS	Coasy	1.0111	0.925037	0.513176	67.3174	4.44	1	3	3	3	563	61.9846	7.10791
P42125	Enoyl-CoA delta isomerase 1, mitochondrial OS	Eci1	1.00676	0.986737	0.511583	580.544	30.1	1	7	7	26	289	32.2298	8.98291
P17717	UDP-glucuronosyltransferase 2B17 OS	Ugt2b17	1.07734	0.88305	0.547974	578.381	15.09	1	6	7	24	530	60.8161	7.86963
Q3UZZ6	Sulfotransferase 1 family member D1 OS	Sult1d1	0.474034	1.21658	0.241212	177.92	13.56	1	4	4	8	295	35.0605	5.75732
Q8R1I1	Cytochrome b-c1 complex subunit 9 OS	Uqcr10	0.815516	0.809659	0.415213	392.13	39.06	1	2	2	10	64	7.44087	9.18799
Q9D5J6	Sedoheptulokinase OS	Shpk	1.0113	1.09354	0.51496	338.771	4.83	1	2	2	7	476	51.2699	6.23975
Q9QXF8	Glycine N-methyltransferase OS	Gnmt	0.547673	0.779599	0.279308	1466.35	53.24	1	10	10	60	293	32.6543	7.44482
O35660	Glutathione S-transferase Mu 6 OS	Gstm6	0.897287	0.703565	0.457689	1012.23	29.82	1	3	7	34	218	25.6049	6.23975
O35945	Aldehyde dehydrogenase, cytosolic 1 OS	Aldh1a7	5.33556	0.69577	2.72262	1573.41	52.69	2	13	26	66	501	54.553	7.7085
Q64471	Glutathione S-transferase theta-1 OS	Gstt1	0.783385	1.17919	0.399875	318.253	34.17	1	7	7	17	240	27.3563	7.26904
P12787	Cytochrome c oxidase subunit 5A, mitochondrial OS	Cox5a	0.966182	0.994694	0.493426	216.711	32.88	1	5	5	9	146	16.0913	6.53662
P06801	NADP-dependent malic enzyme OS	Me1	1.14725	1.5764	0.586768	409.915	25.17	1	12	12	25	572	63.9131	7.44482
O35386	Phytanoyl-CoA dioxygenase, peroxisomal OS	Phyh	1.19502	1.18534	0.611905	132.757	9.47	1	3	3	6	338	38.5825	7.53271
Q91XE8	Transmembrane protein 205 OS	Tmem205	1.22268	1.06853	0.626139	179.03	22.22	1	4	4	11	189	21.1663	9.42236
P70694	Estradiol 17 beta-dehydrogenase 5 OS	Akr1c6	1.10731	1.09937	0.567507	875.24	56.35	3	13	17	54	323	37.024	8.27979
O09131	Glutathione S-transferase omega-1 OS	Gsto1	0.861855	0.934776	0.442404	216.316	20	2	6	6	10	240	27.4799	7.35693
Q8VCZ9	Probable proline dehydrogenase 2 OS	Prodh2	1.05595	0.767953	0.543103	309.438	13.6	1	7	7	16	456	50.6909	8.19189
P16332	Methylmalonyl-CoA mutase, mitochondrial OS	Mut	0.882147	0.984347	0.453744	495.977	10.03	1	7	7	21	748	82.7916	6.88818
Q8QZR5	Alanine aminotransferase 1 OS	Gpt	0.758232	1.04021	0.391	475.261	13.71	1	6	6	18	496	55.107	6.63916
P00329	Alcohol dehydrogenase 1 OS	Adh1	1.18616	1.11136	0.611957	2342.11	59.47	2	17	17	133	375	39.7456	8.104
P10648	Glutathione S-transferase A2 OS	Gsta2	0.253616	0.3537	0.130897	585.98	26.13	1	4	6	26	222	25.5256	8.80713
Q60692	Proteasome subunit beta type-6 OS	Psmb6	0.991731	1.00397	0.512257	275.08	16.81	1	4	4	10	238	25.3625	5.10986
P03930	ATP synthase protein 8 OS	Mtatp8	1.12125	1.0922	0.579382	69.55	14.93	1	1	1	3	67	7.76119	9.87646
Q922D8	C-1-tetrahydrofolate synthase, cytoplasmic OS	Mthfd1	0.892375	1.13892	0.462452	1998.09	32.62	2	28	28	77	935	101.136	7.13721
P48771	Cytochrome c oxidase subunit 7A2, mitochondrial OS	Cox7a2	1.01121	0.949133	0.524184	158.59	27.71	1	2	2	5	83	9.28496	10.272
O08529	Calpain-2 catalytic subunit OS	Capn2	1.64862	1.12106	0.85558	182.535	1.86	1	1	1	3	700	79.8218	4.95752
P40936	Indolethylamine N-methyltransferase OS	Inmt	0.610864	0.991537	0.317089	1122.19	36.36	1	9	9	41	264	29.4408	6.39209
Q61133	Glutathione S-transferase theta-2 OS	Gstt2	1.10482	1.08861	0.57351	255.15	29.51	1	5	6	10	244	27.6166	7.54736
Q5SWU9	Acetyl-CoA carboxylase 1 OS	Acaca	1.07392	1.21443	0.557533	249.583	2.13	1	4	5	12	2345	265.088	6.39209
Q8VCX1	3-oxo-5-beta-steroid 4-dehydrogenase OS	Akr1d1	1.05912	1.12786	0.550298	450.53	34.77	1	8	9	20	325	37.2662	6.90283
Q64374	Regucalcin OS	Rgn	1.14763	1.20506	0.597791	1548.42	61.87	1	17	17	67	299	33.3855	5.33838
Q9DBB8	Trans-1,2-dihydrobenzene-1,2-diol dehydrogenase OS	Dhdh	1.00494	1.13337	0.524142	237.279	18.62	1	6	6	9	333	36.2777	6.44287
O88451	Retinol dehydrogenase 7 OS	Rdh7	1.13908	1.02449	0.594488	1228.54	62.03	1	9	17	51	316	35.6373	8.08936
P16460	Argininosuccinate synthase OS	Ass1	0.449198	0.728734	0.234662	2720.19	52.18	1	22	22	172	412	46.555	8.22119
P67984	60S ribosomal protein L22 OS	Rpl22	1.37222	0.894907	0.717535	355.695	18.75	1	2	2	8	128	14.7498	9.18799
O54734	Dolichyl-diphosphooligosaccharide--protein glycosyltransferase 48 kDa subunit OS	Ddost	1.76419	0.922719	0.923753	236.044	13.15	1	5	5	9	441	48.997	5.8335
Q9D0M3	Cytochrome c1, heme protein, mitochondrial OS	Cyc1	0.759981	0.900483	0.398372	169.21	8.92	1	2	2	8	325	35.3049	9.15869
Q6ZQI3	Malectin OS	Mlec	1.68526	0.899927	0.884895	69.6767	13.06	1	3	3	4	291	32.3218	6.04932
P43024	Cytochrome c oxidase subunit 6A1, mitochondrial OS	Cox6a1	0.779715	0.782355	0.40955	47.98	40.54	1	2	2	3	111	12.3443	9.979
A2AS89	Agmatinase, mitochondrial OS	Agmat	0.973298	1.03412	0.512492	130.36	8.94	1	3	3	6	358	38.2306	7.86963
Q9DCN2	NADH-cytochrome b5 reductase 3 OS	Cyb5r3	1.84147	1.12713	0.971715	474.788	32.23	1	9	9	21	301	34.1057	8.38232
Q80WJ7	Protein LYRIC OS	Mtdh	1.50018	1.04542	0.792527	277.51	8.12	1	4	4	8	579	63.8077	9.33447
Q9DCF9	Translocon-associated protein subunit gamma OS	Ssr3	2.08425	1.03421	1.10295	241.051	11.89	1	2	2	7	185	21.0512	9.61279
P97328	Ketohexokinase OS	Khk	1.01539	1.3528	0.538263	369.79	33.56	1	6	6	15	298	32.7295	6.16357
P61620	Protein transport protein Sec61 subunit alpha isoform 1 OS	Sec61a1	1.72855	0.883414	0.916689	250.82	11.34	2	5	5	10	476	52.2305	8.06006
Q9WVL0	Maleylacetoacetate isomerase OS	Gstz1	1.02346	1.08288	0.543104	1010.02	64.35	1	12	12	35	216	24.2598	7.85498
Q91XE4	N-acyl-aromatic-L-amino acid amidohydrolase (carboxylate-forming) OS	Acy3	1.24219	0.739795	0.659851	45.73	15.41	1	2	2	3	318	35.2636	5.50342
P62264	40S ribosomal protein S14 OS	Rps14	1.29834	0.843043	0.690193	270.631	29.14	1	3	3	7	151	16.2625	10.0522
Q9D880	Mitochondrial import inner membrane translocase subunit TIM50 OS	Timm50	0.951503	0.991856	0.506714	90.65	9.92	1	3	3	5	353	39.7516	8.1333
P56593	Cytochrome P450 2A12 OS	Cyp2a12	1.56554	1.1582	0.834854	1079.49	27.64	1	11	14	50	492	56.1431	9.18799
Q8K370	Acyl-CoA dehydrogenase family member 10 OS	Acad10	0.852405	0.892514	0.455457	50.51	2.43	1	4	4	5	1069	118.903	8.23584
Q8VC12	Urocanate hydratase OS	Uroc1	1.0312	1.00739	0.551436	972.435	24.11	1	17	17	44	676	74.5426	7.53271
P34928	Apolipoprotein C-I OS	Apoc1	1.07694	1.28948	0.577026	210.721	18.18	1	2	2	8	88	9.69031	9.08545
P35505	Fumarylacetoacetase OS	Fah	0.942464	1.02187	0.505312	1317.55	37.23	1	12	12	45	419	46.146	7.18115
Q9CPU0	Lactoylglutathione lyase OS	Glo1	1.12066	1.34009	0.601109	290.54	25.54	1	5	5	12	184	20.7964	5.46533
Q9QXX4	Calcium-binding mitochondrial carrier protein Aralar2 OS	Slc25a13	0.97126	1.02137	0.521158	743.19	26.04	2	16	16	29	676	74.4198	8.60205
Q9D9V3	Ethylmalonyl-CoA decarboxylase OS	Echdc1	1.465	1.18723	0.78715	109.772	9.63	1	3	3	4	322	35.4444	7.00537
Q64442	Sorbitol dehydrogenase OS	Sord	1.09716	1.1667	0.59035	1516.23	54.9	1	16	16	68	357	38.2247	7.02002
P50171	Estradiol 17-beta-dehydrogenase 8 OS	Hsd17b8	0.8894	0.861118	0.478727	89.2459	18.15	1	3	3	4	259	26.5716	6.53662
P34914	Bifunctional epoxide hydrolase 2 OS	Ephx2	1.24914	1.01434	0.672474	1043.02	38.09	1	14	14	45	554	62.4746	6.18896
P35576	Glucose-6-phosphatase OS	G6pc	1.13377	1.08446	0.610921	42.66	1.96	1	1	1	3	357	40.4463	9.01221
Q62446	Peptidyl-prolyl cis-trans isomerase FKBP3 OS	Fkbp3	1.26417	0.948745	0.681519	228.289	4.91	1	1	1	7	224	25.1323	9.27588
O08756	3-hydroxyacyl-CoA dehydrogenase type-2 OS	Hsd17b10	0.899254	0.898122	0.485355	253.506	34.48	1	6	6	12	261	27.4016	8.41162
Q9DCY0	Glycine N-acyltransferase-like protein Keg1 OS	Keg1	0.79415	0.668967	0.429196	53.19	5.76	1	2	2	3	295	33.7011	8.42627
P50431	Serine hydroxymethyltransferase, cytosolic OS	Shmt1	1.20093	1.30548	0.649354	763.336	35.36	1	14	15	32	478	52.5675	6.94678
P53811	Phosphatidylinositol transfer protein beta isoform OS	Pitpnb	1.11934	1.00524	0.605426	283.548	11.44	1	3	3	9	271	31.4669	6.94678
P62245	40S ribosomal protein S15a OS	Rps15a	1.29623	0.930255	0.701196	167.746	22.31	1	3	3	7	130	14.83	10.1255
P97493	Thioredoxin, mitochondrial OS	Txn2	0.673886	0.851755	0.364597	65.1767	9.04	1	2	2	3	166	18.2436	7.89893
Q8BGD9	Eukaryotic translation initiation factor 4B OS	Eif4b	1.22425	0.919579	0.662539	362.78	12.11	1	5	5	10	611	68.7992	5.66846
Q91X52	L-xylulose reductase OS	Dcxr	1.02537	1.03686	0.555192	280.006	22.54	2	7	7	14	244	25.7294	7.31299
Q9D0J8	Parathymosin OS	Ptms	0.684585	0.947759	0.371773	562.62	23.76	1	4	4	20	101	11.4231	4.22119
Q9CPQ8	ATP synthase subunit g, mitochondrial OS	Atp5l	0.942915	0.9244	0.512618	74.6674	25.24	1	2	2	8	103	11.4172	9.74463
Q8C0C7	Phenylalanine--tRNA ligase alpha subunit OS	Farsa	1.28087	1.04562	0.696512	233.487	7.68	1	4	4	6	508	57.5628	8.27979
Q9D3D9	ATP synthase subunit delta, mitochondrial OS	Atp5d	0.855168	0.92523	0.465296	680.626	13.69	1	2	2	13	168	17.5891	5.08447
P50396	Rab GDP dissociation inhibitor alpha OS	Gdi1	1.09987	1.07761	0.598968	165.917	14.32	1	2	5	8	447	50.4891	5.08447
Q8VCA8	Secernin-2 OS	Scrn2	1.01921	1.13709	0.555415	78.83	6.82	1	2	2	3	425	46.5712	5.70654
P42925	Peroxisomal membrane protein 2 OS	Pxmp2	0.964241	0.870051	0.525642	120.94	15.46	1	2	2	4	194	22.2511	10.0815
Q8BRK8	5'-AMP-activated protein kinase catalytic subunit alpha-2 OS	Prkaa2	0.783967	0.977535	0.427541	77.5941	3.08	1	2	2	3	552	61.9824	7.86963
P13707	Glycerol-3-phosphate dehydrogenase [NAD(+)], cytoplasmic OS	Gpd1	1.56777	1.14889	0.855666	688.065	51.29	1	16	16	34	349	37.5484	7.1665
O09159	Lysosomal alpha-mannosidase OS	Man2b1	1.32331	1.08564	0.722374	140.293	1.09	1	1	1	3	1013	114.576	8.1333
Q8VCW8	Acyl-CoA synthetase family member 2, mitochondrial OS	Acsf2	1.51208	1.17147	0.827119	932.289	29.92	1	15	15	34	615	67.907	8.17725
P56480	ATP synthase subunit beta, mitochondrial OS	Atp5b	0.864911	0.972819	0.473564	2391.79	61.06	1	21	21	77	529	56.2655	5.33838
Q8K1Z0	Ubiquinone biosynthesis protein COQ9, mitochondrial OS	Coq9	0.898552	1.03286	0.492945	253.255	12.78	1	3	3	7	313	35.0605	5.92236
Q62452	UDP-glucuronosyltransferase 1-9 OS	Ugt1a9	1.25763	1.15499	0.690241	451.376	22.92	3	4	9	32	528	59.9687	8.35303
Q8BVI4	Dihydropteridine reductase OS	Qdpr	1.13537	0.990046	0.623386	377.63	34.44	1	6	6	14	241	25.5538	7.81104
Q91W90	Thioredoxin domain-containing protein 5 OS	Txndc5	1.28951	0.720182	0.708377	251.996	8.39	1	2	2	7	417	46.3859	5.78271
Q9D6Y9	1,4-alpha-glucan-branching enzyme OS	Gbe1	1.30246	1.67487	0.715632	438.9	11.54	1	7	7	16	702	80.3126	6.43018
O35381	Acidic leucine-rich nuclear phosphoprotein 32 family member A OS	Anp32a	0.946937	1.04116	0.52069	174.595	14.17	3	4	4	10	247	28.5202	4.06885
P62984	Ubiquitin-60S ribosomal protein L40 OS	Uba52	1.46345	0.884572	0.804824	257.356	34.38	3	1	4	16	128	14.719	9.83252
P50285	Dimethylaniline monooxygenase [N-oxide-forming] 1 OS	Fmo1	1.19816	1.19946	0.658945	893.11	31.2	1	15	15	33	532	59.876	8.47021
O09173	Homogentisate 1,2-dioxygenase OS	Hgd	0.905012	0.864886	0.497923	947.81	43.6	1	15	15	41	445	49.9275	7.23975
Q99KR3	Beta-lactamase-like protein 2 OS	Lactb2	1.07126	1.24668	0.589763	89.0908	8.33	1	3	3	5	288	32.7338	6.32861
P36993	Protein phosphatase 1B OS	Ppm1b	1.11208	1.0496	0.61298	107.677	6.15	1	2	2	3	390	42.7676	5.18604
Q91V76	Ester hydrolase C11orf54 homolog OS	2	1.25664	1.25535	0.693186	435.73	23.81	1	8	8	19	315	34.9733	6.29053
P11679	Keratin, type II cytoskeletal 8 OS	Krt8	1.22926	1.23085	0.679169	1793.92	39.39	21	20	23	70	490	54.5315	5.8208
P56391	Cytochrome c oxidase subunit 6B1 OS	Cox6b1	0.807444	0.835575	0.446177	180.7	47.67	1	4	4	7	86	10.0649	8.71924
Q9DBG1	Sterol 26-hydroxylase, mitochondrial OS	Cyp27a1	0.935243	1.17345	0.516871	172.337	6.75	1	3	3	6	533	60.6819	9.14404
Q8VDK1	Nitrilase homolog 1 OS	Nit1	1.12205	1.06797	0.620215	246.393	13.93	1	4	4	11	323	35.682	7.94287
P24472	Glutathione S-transferase A4 OS	Gsta4	0.575183	0.895944	0.318054	244.303	22.97	1	4	6	17	222	25.5474	7.38623
Q91VS7	Microsomal glutathione S-transferase 1 OS	Mgst1	1.09087	0.97586	0.603771	238.27	26.45	1	3	3	11	155	17.5401	9.65674
Q9D023	Mitochondrial pyruvate carrier 2 OS	Mpc2	0.823843	1.06938	0.456361	149.901	22.05	1	4	4	11	127	14.2766	10.6089
P99027	60S acidic ribosomal protein P2 OS	Rplp2	1.4415	0.88209	0.799563	488.022	48.7	1	6	6	17	115	11.6438	4.53857
Q8JZZ0	UDP-glucuronosyltransferase 3A2 OS	Ugt3a2	1.23555	1.2748	0.685705	173.936	11.09	2	5	5	8	523	59.6341	7.53271
Q8R1G2	Carboxymethylenebutenolidase homolog OS	Cmbl	1.58993	1.24224	0.882419	183.67	22.45	1	6	6	10	245	27.884	7.18115
Q9CRB3	5-hydroxyisourate hydrolase OS	Urah	1.1284	0.980992	0.627115	94.9688	23.73	1	3	3	6	118	13.5508	7.86963
P26443	Glutamate dehydrogenase 1, mitochondrial OS	Glud1	0.962746	0.993885	0.535205	2518.74	47.67	1	26	26	105	558	61.2982	8.00146
O88428	Bifunctional 3'-phosphoadenosine 5'-phosphosulfate synthase 2 OS	Papss2	1.1677	1.21209	0.649382	521.504	20.13	2	12	12	25	621	70.3059	7.57666
Q60932	Voltage-dependent anion-selective channel protein 1 OS	Vdac1	0.946906	0.979487	0.526818	226.334	22.97	1	4	5	8	296	32.3314	8.42627
Q8VDG5	Phosphopantothenate--cysteine ligase OS	Ppcs	1.0958	1.19159	0.610221	76.55	10.61	1	3	3	4	311	33.7727	6.55127
Q9CY50	Translocon-associated protein subunit alpha OS	Ssr1	1.82267	0.862632	1.01504	344.64	23.43	1	4	4	9	286	32.0451	4.44971
Q8K183	Pyridoxal kinase OS	Pdxk	1.04295	1.12262	0.581875	46.7833	12.18	1	2	2	3	312	34.9927	6.29053
Q99JW2	Aminoacylase-1 OS	Acy1	0.785016	0.940541	0.438249	148.23	2.21	1	1	1	4	408	45.7521	6.31592
Q64516	Glycerol kinase OS	Gk	0.897646	1.18895	0.501572	344.989	9.66	2	6	6	13	559	61.188	5.87158
Q6GQT9	Nodal modulator 1 OS	Nomo1	1.28679	1.1718	0.719167	112.76	1.57	1	2	2	5	1214	133.336	6.0874
Q9CQS8	Protein transport protein Sec61 subunit beta OS	Sec61b	1.61735	0.827476	0.904947	275.987	37.5	1	3	3	6	96	9.9521	11.561
Q61543	Golgi apparatus protein 1 OS	Glg1	1.19138	0.894656	0.667076	73.3067	1.79	1	2	2	3	1175	133.646	6.84424
Q9D7B6	Isobutyryl-CoA dehydrogenase, mitochondrial OS	Acad8	0.749093	0.852496	0.419962	328.702	15.01	1	7	7	11	413	44.9904	8.1333
Q05421	Cytochrome P450 2E1 OS	Cyp2e1	0.856576	1.24264	0.480305	644.443	17.85	1	11	11	38	493	56.7686	8.39697
Q62425	NADH dehydrogenase [ubiquinone] 1 alpha subcomplex subunit 4 OS	Ndufa4	0.795416	0.853564	0.446141	220.749	56.1	1	6	6	12	82	9.32087	9.5249
Q8JZU2	Tricarboxylate transport protein, mitochondrial OS	Slc25a1	0.946528	0.948544	0.531105	299.082	23.47	1	8	8	15	311	33.9099	9.89111
P52760	Ribonuclease UK114 OS	Hrsp12	0.734	0.899685	0.412103	636.226	57.78	2	7	7	28	135	14.2465	8.67529
Q03265	ATP synthase subunit alpha, mitochondrial OS	Atp5a1	0.872758	0.926545	0.490102	3956.25	51.54	1	28	28	129	553	59.7156	9.18799
P59325	Eukaryotic translation initiation factor 5 OS	Eif5	1.45932	0.983007	0.820678	91.3116	6.53	1	2	2	3	429	48.9377	5.51611
P62717	60S ribosomal protein L18a OS	Rpl18a	1.30981	0.878902	0.736679	214.384	39.2	1	7	7	9	176	20.7189	10.7114
Q99JR1	Sideroflexin-1 OS	Sfxn1	0.663879	0.810519	0.373439	223.681	10.56	1	3	3	7	322	35.6263	9.23193
Q9CQQ7	ATP synthase F(0) complex subunit B1, mitochondrial OS	Atp5f1	0.774835	0.932375	0.436055	404.289	19.53	1	5	5	17	256	28.9304	9.05615
P28843	Dipeptidyl peptidase 4 OS	Dpp4	1.06892	0.943935	0.601797	119.16	2.5	1	2	2	3	760	87.3812	6.41748
Q8K2B3	Succinate dehydrogenase [ubiquinone] flavoprotein subunit, mitochondrial OS	Sdha	0.799998	1.01248	0.450441	1140.47	27.71	1	15	15	39	664	72.5392	7.37158
Q9WVJ3	Carboxypeptidase Q OS	Cpq	1.42428	1.20138	0.802128	93.8167	3.4	1	2	2	3	470	51.7804	6.21436
Q9D6Y7	Mitochondrial peptide methionine sulfoxide reductase OS	Msra	1.0742	1.05966	0.605786	510.627	42.06	1	8	8	19	233	25.9718	8.41162
O09172	Glutamate--cysteine ligase regulatory subunit OS	Gclm	0.96073	1.01625	0.542084	91.7539	16.06	1	4	4	4	274	30.5155	5.51611
O08709	Peroxiredoxin-6 OS	Prdx6	0.872819	1.20229	0.492628	814.508	78.13	1	14	14	35	224	24.855	6.01123
Q9CZY3	Ubiquitin-conjugating enzyme E2 variant 1 OS	Ube2v1	1.28401	1.04475	0.725113	161.273	16.33	2	3	3	6	147	16.3442	7.95752
Q8R086	Sulfite oxidase, mitochondrial OS	Suox	0.88076	0.792598	0.497506	242.424	10.44	1	6	6	14	546	60.7178	6.53662
Q01853	Transitional endoplasmic reticulum ATPase OS	Vcp	1.0629	0.982558	0.600851	2128.85	47.39	3	30	30	90	806	89.2657	5.26221
Q80W22	Threonine synthase-like 2 OS	Thnsl2	1.47916	0.925671	0.836851	268.607	14.49	1	5	5	12	483	54.1532	6.39209
Q9QXE0	2-hydroxyacyl-CoA lyase 1 OS	Hacl1	1.66212	1.16274	0.941471	927.631	34.25	1	14	14	35	581	63.6189	6.26514
Q6ZWV3	60S ribosomal protein L10 OS	Rpl10	1.45472	1.0216	0.824009	191.62	20.09	2	4	4	13	214	24.5879	10.0815
Q8R164	Valacyclovir hydrolase OS	Bphl	0.924939	0.988568	0.524182	519.28	37.8	1	9	9	24	291	32.8301	8.93896
P97450	ATP synthase-coupling factor 6, mitochondrial OS	Atp5j	0.769139	0.902014	0.435981	173.643	41.67	1	4	4	9	108	12.4886	9.36377
Q8VDQ1	Prostaglandin reductase 2 OS	Ptgr2	0.88684	0.961996	0.5027	157.91	10.54	1	3	3	6	351	37.991	5.41455
Q8BK48	Pyrethroid hydrolase Ces2e OS	Ces2e	1.04275	1.13407	0.591155	289.936	13.95	2	4	7	12	559	62.2773	6.16357
Q8R0Y6	Cytosolic 10-formyltetrahydrofolate dehydrogenase OS	Aldh1l1	0.737914	1.07517	0.418617	3883.96	56.87	2	45	45	159	902	98.6465	5.90967
Q9D855	Cytochrome b-c1 complex subunit 7 OS	Uqcrb	0.808999	0.931693	0.459025	155.059	30.63	1	3	3	10	111	13.519	9.11475
P47915	60S ribosomal protein L29 OS	Rpl29	1.38148	0.831299	0.783995	189.96	18.13	1	3	3	7	160	17.5759	11.8394
Q6ZWV7	60S ribosomal protein L35 OS	Rpl35	1.30548	0.947514	0.741528	128.976	24.39	1	4	4	8	123	14.5436	11.0483
Q9R0H0	Peroxisomal acyl-coenzyme A oxidase 1 OS	Acox1	0.902896	1.15702	0.513441	2022.26	55.22	1	27	27	82	661	74.6013	8.48486
P61967	AP-1 complex subunit sigma-1A OS	Ap1s1	1.16755	0.935052	0.664014	135.947	10.13	1	1	1	3	158	18.7206	5.73193
Q91YW3	DnaJ homolog subfamily C member 3 OS	Dnajc3	1.40564	0.932543	0.799515	161.1	12.7	1	6	6	8	504	57.4281	5.84619
P28474	Alcohol dehydrogenase class-3 OS	Adh5	1.03505	1.07281	0.588908	888.849	33.42	1	11	11	44	374	39.5221	7.25439
Q78PY7	Staphylococcal nuclease domain-containing protein 1 OS	Snd1	1.54189	0.90729	0.877379	818.725	22.31	1	18	18	41	910	102.025	7.43018
P61358	60S ribosomal protein L27 OS	Rpl27	1.47891	0.941068	0.842394	265.474	33.82	1	4	4	13	136	15.7877	10.5649
Q99PG0	Arylacetamide deacetylase OS	Aadac	1.07576	1.14716	0.61311	522.598	20.85	1	8	8	17	398	45.2213	7.48877
Q8BWN8	Acyl-coenzyme A thioesterase 4 OS	Acot4	1.30983	0.765681	0.746631	575.724	13.78	2	2	5	18	421	46.451	7.85498
Q9CPQ1	Cytochrome c oxidase subunit 6C OS	Cox6c	0.795436	0.891737	0.453625	107.07	19.74	1	2	2	4	76	8.46351	10.1401
Q91VM9	Inorganic pyrophosphatase 2, mitochondrial OS	Ppa2	1.0664	1.0605	0.60835	252.947	11.52	1	4	4	11	330	38.0902	6.97607
P51410	60S ribosomal protein L9 OS	Rpl9	1.37715	0.868384	0.785646	432.055	25	1	4	4	12	192	21.8678	9.94971
Q91WQ3	Tyrosine--tRNA ligase, cytoplasmic OS	Yars	1.48638	1.16182	0.848118	160.347	3.79	1	2	2	6	528	59.0681	7.00537
Q91WU5	Arsenite methyltransferase OS	As3mt	1.24975	1.12617	0.713467	60.6733	7.45	1	2	2	3	376	41.7671	5.85889
Q91ZJ5	UTP--glucose-1-phosphate uridylyltransferase OS	Ugp2	0.883885	1.24558	0.504655	953.491	35.63	1	16	16	43	508	56.9437	7.60596
P04919	Band 3 anion transport protein OS	Slc4a1	1.40572	1.11726	0.803083	91.58	2.69	1	2	2	4	929	103.07	5.45264
Q9JK38	Glucosamine 6-phosphate N-acetyltransferase OS	Gnpnat1	0.982054	1.00627	0.561421	272.137	16.85	1	4	4	7	184	20.7777	7.69385
P14148	60S ribosomal protein L7 OS	Rpl7	1.35503	0.927317	0.774856	694.962	38.52	1	13	13	36	270	31.3998	10.8872
Q64514	Tripeptidyl-peptidase 2 OS	Tpp2	0.94945	1.12517	0.543424	124.72	1.58	1	2	2	3	1262	139.791	6.58057
Q9R0N0	Galactokinase OS	Galk1	1.51587	1.14158	0.867673	358.433	17.35	1	7	7	17	392	42.2685	5.26221
P17665	Cytochrome c oxidase subunit 7C, mitochondrial OS	Cox7c	0.809074	0.876864	0.463396	312.644	14.29	1	1	1	13	63	7.32788	11.0044
Q9CWJ9	Bifunctional purine biosynthesis protein PURH OS	Atic	1.04619	1.0816	0.599429	139.88	8.11	1	3	3	5	592	64.1771	6.75635
P14115	60S ribosomal protein L27a OS	Rpl27a	1.40846	0.971892	0.807292	215.753	35.14	1	5	5	9	148	16.595	11.1216
Q9D0F3	Protein ERGIC-53 OS	Lman1	1.40634	1.0299	0.80608	840.634	21.28	1	10	10	29	517	57.7529	6.34131
Q99P30	Peroxisomal coenzyme A diphosphatase NUDT7 OS	Nudt7	0.67347	1.19487	0.386208	518.852	19.49	1	5	5	17	236	26.8398	6.34131
P38060	Hydroxymethylglutaryl-CoA lyase, mitochondrial OS	Hmgcl	1.10741	0.917691	0.635072	507.481	24.31	2	7	7	15	325	34.2167	8.41162
Q8CC88	von Willebrand factor A domain-containing protein 8 OS	Vwa8	1.14405	1.01506	0.656094	209.18	1.84	1	4	4	8	1905	213.287	6.59521
Q8QZT1	Acetyl-CoA acetyltransferase, mitochondrial OS	Acat1	0.80935	1.03774	0.46426	1081.78	36.79	1	14	14	49	424	44.7873	8.51416
Q9CYN2	Signal peptidase complex subunit 2 OS	Spcs2	1.45853	1.04255	0.836808	653.491	13.27	1	2	2	9	226	24.9617	8.57275
Q8K023	Aldo-keto reductase family 1 member C18 OS	Akr1c18	1.10578	1.30934	0.634764	193.813	18.27	2	2	6	13	323	37.1528	6.45557
Q9JLJ2	4-trimethylaminobutyraldehyde dehydrogenase OS	Aldh9a1	1.09531	1.23296	0.628804	1052.75	36.03	1	15	15	37	494	53.4801	6.97607
Q9CZ13	Cytochrome b-c1 complex subunit 1, mitochondrial OS	Uqcrc1	0.896743	1.05701	0.514935	654.935	23.13	1	8	9	22	480	52.8185	6.21436
P97429	Annexin A4 OS	Anxa4	1.11142	1.28525	0.638374	186.84	21.94	1	5	6	9	319	35.8931	5.56689
Q8BWF0	Succinate-semialdehyde dehydrogenase, mitochondrial OS	Aldh5a1	0.873555	0.931726	0.501763	321.922	13.58	1	7	7	14	523	55.9328	8.25049
Q9CZN7	Serine hydroxymethyltransferase, mitochondrial OS	10090	1.1876	0.959239	0.682498	498.224	28.17	1	12	13	26	504	55.7236	8.47021
Q9EPU0	Regulator of nonsense transcripts 1 OS	Upf1	1.24235	0.998188	0.714297	43.02	4.8	1	3	3	3	1124	123.889	6.60986
Q91VR2	ATP synthase subunit gamma, mitochondrial OS	Atp5c1	0.927434	0.97923	0.533265	370.043	27.52	1	6	6	15	298	32.8651	9.01221
Q91XD4	Formimidoyltransferase-cyclodeaminase OS	Ftcd	0.760944	0.913526	0.437681	1194.53	43.44	1	17	17	43	541	58.9015	6.11279
P47758	Signal recognition particle receptor subunit beta OS	Srprb	1.37879	0.803175	0.793307	140.461	4.83	1	1	1	3	269	29.5607	9.27588
Q9CPR4	60S ribosomal protein L17 OS	Rpl17	1.41227	0.929859	0.813399	328.041	39.67	2	7	7	19	184	21.4094	10.1841
Q9WTP7	GTP:AMP phosphotransferase AK3, mitochondrial OS	Ak3	0.95196	1.01944	0.548327	607.202	42.29	1	9	9	20	227	25.4105	8.83643
Q8BWP5	Alpha-tocopherol transfer protein OS	Ttpa	1.75773	0.922701	1.01278	344.319	35.61	1	7	7	14	278	31.9937	8.36768
P97494	Glutamate--cysteine ligase catalytic subunit OS	Gclc	0.711125	0.833559	0.40992	422.553	15.07	1	8	8	15	637	72.5251	5.89697
P08228	Superoxide dismutase [Cu-Zn] OS	Sod1	1.16952	1.29568	0.674991	1676.89	55.19	1	10	10	83	154	15.9328	6.50732
P10649	Glutathione S-transferase Mu 1 OS	Gstm1	0.840095	0.944961	0.485013	3545.7	69.72	1	11	17	154	218	25.9531	7.94287
Q99MN9	Propionyl-CoA carboxylase beta chain, mitochondrial OS	Pccb	0.979832	0.914476	0.565688	476.178	17.19	1	7	7	16	541	58.3719	7.66455
P55096	ATP-binding cassette sub-family D member 3 OS	Abcd3	1.29158	1.15974	0.745874	566	12.9	1	9	9	26	659	75.4263	9.26123
O35226	26S proteasome non-ATPase regulatory subunit 4 OS	Psmd4	1.21949	0.913503	0.704459	60.1533	12.5	1	3	3	4	376	40.6782	4.79248
Q9DCX2	ATP synthase subunit d, mitochondrial OS	Atp5h	0.809313	0.92182	0.467611	356.32	28.57	1	5	5	14	161	18.7376	5.69385
P24270	Catalase OS	Cat	1.12954	1.18183	0.653554	3090.61	59.2	2	32	32	154	527	59.7577	7.88428
P63094	Guanine nucleotide-binding protein G(s) subunit alpha isoforms short OS	Gnas	1.57138	0.912457	0.909238	115.18	6.35	2	2	2	3	394	45.6349	5.96045
P24369	Peptidyl-prolyl cis-trans isomerase B OS	Ppib	1.6161	0.930797	0.935146	266.855	23.15	1	5	5	13	216	23.6986	9.5542
Q9ET01	Glycogen phosphorylase, liver form OS	Pygl	1.15216	1.69793	0.666763	1439.29	36.47	3	30	30	74	850	97.401	7.09326
Q8K0C4	Lanosterol 14-alpha demethylase OS	Cyp51a1	1.22709	1.44167	0.710338	174.91	2.39	1	1	1	4	503	56.7394	8.41162
Q9QXT0	Protein canopy homolog 2 OS	Cnpy2	1.21129	1.00196	0.701247	224.396	26.92	1	4	4	7	182	20.7543	5.07178
Q8VCH6	Delta(24)-sterol reductase OS	Dhcr24	1.18068	1.13875	0.683796	38.08	3.1	1	2	2	3	516	60.073	8.1626
Q9DB20	ATP synthase subunit O, mitochondrial OS	Atp5o	0.846734	0.923917	0.490484	435.605	47.42	1	9	9	18	213	23.3487	9.99365
Q9DC61	Mitochondrial-processing peptidase subunit alpha OS	Pmpca	1.08873	0.924968	0.631508	167.15	6.87	1	3	3	6	524	58.2416	6.82959
Q9D8E6	60S ribosomal protein L4 OS	Rpl4	1.40619	0.86876	0.815922	547.96	17.9	1	8	8	20	419	47.124	11.0044
Q3TDQ1	Dolichyl-diphosphooligosaccharide--protein glycosyltransferase subunit STT3B OS	Stt3b	1.56316	0.967911	0.907087	66.64	3.65	1	3	3	6	823	93.1855	8.95361
P52430	Serum paraoxonase/arylesterase 1 OS	Pon1	1.0669	1.10099	0.619275	326.04	21.69	1	7	7	13	355	39.5403	5.22412
P49443	Protein phosphatase 1A OS	Ppm1a	1.14733	1.1963	0.666149	140.183	5.5	1	2	2	3	382	42.4057	5.36377
O35488	Very long-chain acyl-CoA synthetase OS	Slc27a2	1.0277	1.15726	0.597093	683.915	33.39	1	16	16	36	620	70.3775	8.89502
P47199	Quinone oxidoreductase OS	Cryz	0.853634	1.04099	0.496049	156.933	26.59	1	6	6	7	331	35.2464	8.07471
P63323	40S ribosomal protein S12 OS	Rps12	1.26769	0.894119	0.736745	127.067	14.39	1	2	2	6	132	14.5156	7.23975
Q71RI9	Kynurenine--oxoglutarate transaminase 3 OS	Ccbl2	1.12874	0.943241	0.656187	557.735	22.86	2	12	12	23	455	51.0932	8.36768
Q64FW2	All-trans-retinol 13,14-reductase OS	Retsat	0.998285	0.978025	0.580628	62.57	4.27	1	3	3	4	609	67.2912	8.95361
O08601	Microsomal triglyceride transfer protein large subunit OS	Mttp	1.51419	1.12616	0.880887	1784.24	34.56	2	27	27	63	894	99.0366	7.62061
Q9DBG6	Dolichyl-diphosphooligosaccharide--protein glycosyltransferase subunit 2 OS	Rpn2	1.45014	0.817733	0.844768	617.52	22.82	1	9	9	24	631	69.02	5.80811
Q571F8	Glutaminase liver isoform, mitochondrial OS	Gls2	0.498987	0.791964	0.290745	89.976	4.32	1	2	2	3	602	66.3232	7.66455
P58044	Isopentenyl-diphosphate Delta-isomerase 1 OS	Idi1	1.31145	1.70199	0.764298	86.9785	13.66	1	3	3	5	227	26.2724	6.16357
Q6P3A8	2-oxoisovalerate dehydrogenase subunit beta, mitochondrial OS	Bckdhb	0.598904	0.663865	0.349057	208.07	18.21	1	5	5	10	390	42.8528	6.69775
P51881	ADP/ATP translocase 2 OS	Slc25a5	0.940756	0.991241	0.548449	761.372	38.59	3	12	12	32	298	32.9102	9.72998
O35129	Prohibitin-2 OS	Phb2	0.79923	0.97381	0.465992	693.42	30.43	1	9	9	26	299	33.2759	9.83252
Q80WW9	DDRGK domain-containing protein 1 OS	Ddrgk1	1.26994	0.980541	0.740619	254.067	10.16	1	3	3	7	315	35.9557	5.35107
O70503	Estradiol 17-beta-dehydrogenase 12 OS	Hsd17b12	1.24008	0.997483	0.72351	131.74	10.26	1	3	3	4	312	34.7194	9.5249
Q9JMD3	PCTP-like protein OS	Stard10	1.0318	0.940744	0.6021	422.314	21.65	1	6	6	13	291	32.9305	7.12256
O55022	Membrane-associated progesterone receptor component 1 OS	Pgrmc1	1.07592	1.07226	0.628927	845.996	36.92	2	6	6	31	195	21.6808	4.70361
Q9D3B1	Very-long-chain (3R)-3-hydroxyacyl-CoA dehydratase 2 OS	Hacd2	0.941428	0.982009	0.55035	117.783	7.48	1	2	2	3	254	28.3841	9.5835
P56213	FAD-linked sulfhydryl oxidase ALR OS	Gfer	0.996193	0.975525	0.583661	137.762	25.76	1	4	4	5	198	22.862	7.92822
P41105	60S ribosomal protein L28 OS	Rpl28	1.35439	0.894002	0.79357	417.107	38.69	1	7	7	18	137	15.7237	12.0151
P35486	Pyruvate dehydrogenase E1 component subunit alpha, somatic form, mitochondrial OS	Pdha1	1.08319	1.19009	0.635133	368.413	20	2	7	7	19	390	43.2036	8.19189
Q9DCQ2	Putative L-aspartate dehydrogenase OS	Aspdh	1.07687	1.10834	0.63188	213.809	20.21	1	6	6	9	287	30.2507	6.94678
Q9CR68	Cytochrome b-c1 complex subunit Rieske, mitochondrial OS	Uqcrfs1	0.804526	0.917083	0.472362	489.039	23.72	1	7	7	21	274	29.3492	8.70459
Q91YQ5	Dolichyl-diphosphooligosaccharide--protein glycosyltransferase subunit 1 OS	Rpn1	1.66902	0.947966	0.979956	1178.91	36.68	1	21	21	55	608	68.4857	6.45557
P53026	60S ribosomal protein L10a OS	Rpl10a	1.42325	0.998422	0.836003	257.881	38.71	1	7	7	13	217	24.9006	9.979
P62858	40S ribosomal protein S28 OS	Rps28	1.38527	0.880733	0.814388	399.673	46.38	1	3	3	15	69	7.8362	10.6968
P50580	Proliferation-associated protein 2G4 OS	Pa2g4	1.20851	0.863617	0.711771	355.311	17.01	1	6	6	14	394	43.6712	6.85889
P47738	Aldehyde dehydrogenase, mitochondrial OS	Aldh2	0.869388	0.994079	0.512045	2158.71	49.13	2	21	23	89	519	56.5018	7.62061
Q8BW75	Amine oxidase [flavin-containing] B OS	Maob	0.911183	1.02797	0.536814	315.092	16.35	2	8	8	11	520	58.5204	8.29443
Q9WV68	Peroxisomal 2,4-dienoyl-CoA reductase OS	Decr2	0.998567	1.08057	0.588423	252.297	21.92	1	6	6	13	292	31.2803	8.80713
P19253	60S ribosomal protein L13a OS	Rpl13a	1.39236	0.982336	0.820634	488.039	28.08	1	7	7	22	203	23.4493	11.019
P49429	4-hydroxyphenylpyruvate dioxygenase OS	Hpd	0.833347	0.967264	0.491379	2596.73	55.73	1	18	18	114	393	45.0259	7.06396
P52503	NADH dehydrogenase [ubiquinone] iron-sulfur protein 6, mitochondrial OS	Ndufs6	0.94282	1.17704	0.556511	161.97	41.38	1	3	3	4	116	13.0117	8.646
Q8VDJ3	Vigilin OS	Hdlbp	1.57165	0.966197	0.928558	380.63	12.15	1	14	14	23	1268	141.655	6.87354
P47911	60S ribosomal protein L6 OS	Rpl6	1.47251	0.942045	0.87051	663.456	37.84	1	12	12	33	296	33.4889	10.6968
Q9D0F9	Phosphoglucomutase-1 OS	Pgm1	0.853335	1.00017	0.504836	1109.6	43.77	2	21	21	53	562	61.3796	6.56592
P27786	Steroid 17-alpha-hydroxylase/17,20 lyase OS	Cyp17a1	3.02341	1.02318	1.78873	152.431	12.82	1	5	6	9	507	57.6012	7.18115
Q8BG32	26S proteasome non-ATPase regulatory subunit 11 OS	Psmd11	1.07971	1.00815	0.639112	120.24	5.21	1	2	2	3	422	47.407	6.48096
Q8VCC2	Liver carboxylesterase 1 OS	Ces1	1.11494	1.17643	0.660075	547.776	20.18	1	8	11	24	565	62.64	5.99854
P16546	Spectrin alpha chain, non-erythrocytic 1 OS	Sptan1	1.22961	1.05972	0.728408	316.238	2.87	1	7	7	11	2472	284.422	5.32568
P62830	60S ribosomal protein L23 OS	Rpl23	1.36175	0.963208	0.806785	189.224	33.57	1	5	5	8	140	14.8561	10.5063
Q61171	Peroxiredoxin-2 OS	Prdx2	1.05655	1.08844	0.626077	443.67	39.39	1	7	7	21	198	21.7651	5.41455
Q9Z0X1	Apoptosis-inducing factor 1, mitochondrial OS	Aifm1	0.836076	0.959776	0.4959	779.53	22.39	1	11	11	28	612	66.7238	9.17334
P11352	Glutathione peroxidase 1 OS	Gpx1	0.676047	1.1344	0.401482	391.004	55.22	1	9	9	22	201	22.3162	7.21045
O55125	Protein NipSnap homolog 1 OS	Nipsnap1	0.763103	0.958001	0.453316	139.69	19.37	1	4	4	11	284	33.342	9.43701
P35979	60S ribosomal protein L12 OS	Rpl12	1.34249	0.996218	0.798062	619.666	63.64	1	9	9	30	165	17.7935	9.42236
P05784	Keratin, type I cytoskeletal 18 OS	Krt18	1.23351	1.29677	0.733394	1734.64	49.65	17	20	20	75	423	47.5092	5.32568
P12970	60S ribosomal protein L7a OS	Rpl7a	1.32879	0.88513	0.790855	791.306	43.61	1	13	13	33	266	29.958	10.5649
P24527	Leukotriene A-4 hydrolase OS	Lta4h	1.42487	1.12736	0.848201	226.555	8.18	1	4	4	8	611	69.0071	6.41748
P62281	40S ribosomal protein S11 OS	Rps11	1.49632	0.927084	0.890795	194.717	25.95	1	4	4	9	158	18.419	10.3013
Q9DB77	Cytochrome b-c1 complex subunit 2, mitochondrial OS	Uqcrc2	0.927996	1.06405	0.552568	632.721	23.62	1	9	9	23	453	48.205	9.24658
Q8VC30	Bifunctional ATP-dependent dihydroxyacetone kinase/FAD-AMP lyase (cyclizing) OS	Dak	1.21146	1.25245	0.721739	1057.24	33.39	1	15	15	41	578	59.6534	6.91748
Q61335	B-cell receptor-associated protein 31 OS	Bcap31	0.887396	1.14749	0.528682	239.884	35.1	1	6	6	11	245	27.939	8.70459
Q91ZA3	Propionyl-CoA carboxylase alpha chain, mitochondrial OS	Pcca	0.901046	0.812738	0.536868	316.14	12.29	1	8	8	15	724	79.8711	7.25439
Q80XL6	Acyl-CoA dehydrogenase family member 11 OS	Acad11	1.15317	1.15767	0.68716	417.87	7.45	2	6	6	17	779	87.3107	8.42627
P83882	60S ribosomal protein L36a OS	Rpl36a	1.50111	0.982097	0.894508	126.326	25.47	1	3	3	9	106	12.4328	10.5796
Q99MR8	Methylcrotonoyl-CoA carboxylase subunit alpha, mitochondrial OS	Mccc1	0.811648	0.984451	0.483677	233.72	8.93	1	5	5	10	717	79.2934	7.82568
Q9D1L0	Coiled-coil-helix-coiled-coil-helix domain-containing protein 2, mitochondrial OS	Chchd2	0.939904	0.848776	0.560294	221.73	15.69	1	1	1	5	153	15.6508	9.65674
P14869	60S acidic ribosomal protein P0 OS	Rplp0	1.39121	0.9283	0.829691	743.37	32.49	1	9	9	24	317	34.1948	6.25244
P80318	T-complex protein 1 subunit gamma OS	Cct3	1.08911	1.12682	0.65029	387.269	19.82	2	10	10	14	545	60.5914	6.69775
P35980	60S ribosomal protein L18 OS	Rpl18	1.25469	0.897287	0.749265	472.273	33.51	1	6	6	20	188	21.6312	11.7808
Q91Y97	Fructose-bisphosphate aldolase B OS	Aldob	0.857839	1.08358	0.512555	2654.41	62.64	1	23	24	115	364	39.4821	8.26514
P11725	Ornithine carbamoyltransferase, mitochondrial OS	Otc	0.84252	1.01505	0.503636	1886.01	48.59	1	16	16	81	354	39.7396	8.73389
Q9CQA3	Succinate dehydrogenase [ubiquinone] iron-sulfur subunit, mitochondrial OS	Sdhb	0.807983	1.09674	0.483228	262.97	23.4	1	8	8	14	282	31.7929	8.67529
Q9CXW4	60S ribosomal protein L11 OS	Rpl11	1.46548	1.02055	0.876479	265.077	20.79	1	4	4	15	178	20.2396	9.59814
P61922	4-aminobutyrate aminotransferase, mitochondrial OS	Abat	0.754759	0.820224	0.451514	1134.56	42.8	1	17	17	41	500	56.4156	8.08936
Q9CPX6	Ubiquitin-like-conjugating enzyme ATG3 OS	Atg3	1.1615	1.10446	0.694893	160.83	4.14	1	1	1	3	314	35.7734	4.71631
P97823	Acyl-protein thioesterase 1 OS	Lypla1	1.14606	1.17666	0.686811	175.05	13.91	1	3	3	5	230	24.6714	6.62451
P61514	60S ribosomal protein L37a OS	Rpl37a	1.41928	0.9634	0.851773	77.73	16.3	1	2	2	6	92	10.2685	10.4331
Q6P5F9	Exportin-1 OS	Xpo1	1.19339	0.936813	0.716388	95.32	2.52	1	2	2	3	1071	123.013	6.07471
P51660	Peroxisomal multifunctional enzyme type 2 OS	Hsd17b4	1.2692	0.981839	0.762056	767.459	23.4	1	14	14	29	735	79.432	8.57275
Q9CQR2	40S ribosomal protein S21 OS	Rps21	1.44816	1.06355	0.869599	293.568	31.33	1	3	3	13	83	9.13555	8.51416
Q64105	Sepiapterin reductase OS	Spr	0.912703	1.11472	0.548243	685.564	41.38	1	10	10	21	261	27.8654	5.74463
O08807	Peroxiredoxin-4 OS	Prdx4	1.18075	0.898209	0.710341	383.762	22.99	1	4	6	18	274	31.0331	7.15186
P61255	60S ribosomal protein L26 OS	Rpl26	1.4279	0.953638	0.85986	155.553	28.97	1	6	6	12	145	17.2475	10.5503
Q9CZM2	60S ribosomal protein L15 OS	Rpl15	1.53464	0.956628	0.924368	292.8	38.73	1	7	7	17	204	24.1311	11.6196
Q60759	Glutaryl-CoA dehydrogenase, mitochondrial OS	Gcdh	0.905721	0.914626	0.545907	486.828	31.96	1	11	11	27	438	48.5749	8.73389
O88908	Sterol O-acyltransferase 2 OS	Soat2	1.04159	1.37673	0.628736	79.0991	1.71	1	1	1	3	525	60.557	8.80713
P29699	Alpha-2-HS-glycoprotein OS	Ahsg	1.31483	0.825856	0.793667	205.338	21.16	1	5	5	11	345	37.3017	6.50732
P62900	60S ribosomal protein L31 OS	Rpl31	1.37277	1.00978	0.828664	111.287	30.4	1	4	4	6	125	14.4539	10.5356
Q8BWT1	3-ketoacyl-CoA thiolase, mitochondrial OS	Acaa2	0.914935	0.971067	0.552441	2574.19	66.25	1	21	21	120	397	41.8034	8.08936
O09167	60S ribosomal protein L21 OS	Rpl21	1.43094	0.949785	0.864588	214.436	23.13	1	5	5	9	160	18.5501	10.4917
Q9JHW4	Selenocysteine-specific elongation factor OS	Eefsec	1.04749	1.03269	0.633271	135.68	1.89	1	1	1	4	583	63.4982	8.29443
P62889	60S ribosomal protein L30 OS	Rpl30	1.50401	1.00594	0.910635	374.38	40	1	5	5	15	115	12.7757	9.62744
Q9CQ69	Cytochrome b-c1 complex subunit 8 OS	Uqcrq	0.743878	0.933951	0.450466	39.2072	18.29	1	2	2	3	82	9.76211	10.2573
Q9D051	Pyruvate dehydrogenase E1 component subunit beta, mitochondrial OS	Pdhb	1.05114	1.12239	0.637215	261.327	11.14	1	3	3	6	359	38.912	6.87354
P22315	Ferrochelatase, mitochondrial OS	Fech	0.792277	0.845778	0.48074	74.0213	7.38	1	3	3	4	420	47.1002	8.90967
Q8BH95	Enoyl-CoA hydratase, mitochondrial OS	Echs1	0.835387	0.980412	0.507227	771.03	30.69	1	8	8	24	290	31.4542	8.48486
P50247	Adenosylhomocysteinase OS	Ahcy	0.930389	1.08456	0.564962	2068.74	47.92	1	20	20	81	432	47.6573	6.53662
P26231	Catenin alpha-1 OS	Ctnna1	1.0593	0.958274	0.64328	96.5247	2.32	1	2	2	3	906	100.044	6.22705
P07356	Annexin A2 OS	Anxa2	1.0415	0.778685	0.632623	124.76	8.26	1	2	2	5	339	38.6518	7.69385
Q8BGC4	Zinc-binding alcohol dehydrogenase domain-containing protein 2 OS	Zadh2	0.821287	0.927108	0.49895	171.633	6.9	1	2	2	6	377	40.5031	7.41553
Q91X44	Glucokinase regulatory protein OS	Gckr	0.919178	1.02771	0.560312	256.962	15.33	1	7	7	14	587	64.6385	6.66846
Q3TNA1	Xylulose kinase OS	Xylb	0.984045	1.10614	0.600003	129.99	3.27	1	2	2	4	551	59.5057	6.90283
P62918	60S ribosomal protein L8 OS	Rpl8	1.4121	0.973734	0.862213	334.117	36.19	1	12	12	27	257	28.0073	11.0337
Q99L43	Phosphatidate cytidylyltransferase 2 OS	Cds2	1.01091	1.03585	0.61761	161.3	12.61	1	4	4	6	444	51.28	7.04932
P99028	Cytochrome b-c1 complex subunit 6, mitochondrial OS	Uqcrh	0.617138	0.765499	0.377249	456.535	53.93	1	4	4	13	89	10.428	4.86865
Q8BMS1	Trifunctional enzyme subunit alpha, mitochondrial OS	Hadha	1.12552	1.0242	0.688253	1902.86	41.42	1	27	27	83	763	82.6175	9.14404
P62843	40S ribosomal protein S15 OS	Rps15	1.39828	0.930424	0.8553	64.4453	4.83	1	1	1	7	145	17.0292	10.3892
Q9CZX8	40S ribosomal protein S19 OS	Rps19	1.44479	0.980716	0.883987	500.769	53.79	1	9	9	20	145	16.0756	10.4038
Q9CQE1	Protein NipSnap homolog 3B OS	Nipsnap3b	0.904206	0.907765	0.553235	58.73	9.72	1	3	3	3	247	28.2905	9.48096
O70570	Polymeric immunoglobulin receptor OS	Pigr	1.01103	2.0044	0.618669	117.186	5.32	1	3	3	4	771	84.9455	5.40186
Q9DCW4	Electron transfer flavoprotein subunit beta OS	Etfb	0.836799	0.979066	0.512227	1798	56.08	1	13	13	59	255	27.606	8.104
Q9CQM5	Thioredoxin domain-containing protein 17 OS	Txndc17	1.05164	1.08264	0.643893	110.048	24.39	1	3	3	5	123	14.0057	4.76709
Q8CC86	Nicotinate phosphoribosyltransferase OS	Naprt	1.18868	1.17637	0.727838	139.749	6.51	1	4	4	8	538	58.2284	6.45557
Q91W43	Glycine dehydrogenase (decarboxylating), mitochondrial OS	Gldc	1.07808	0.98268	0.660318	231.09	4.49	1	5	5	10	1025	113.195	7.56201
Q9DCS2	UPF0585 protein C16orf13 homolog OS	1	0.823248	1.05294	0.504261	293.18	21.08	1	4	4	12	204	22.6725	6.52197
Q9D8T7	SRA stem-loop-interacting RNA-binding protein, mitochondrial OS	Slirp	1.01809	1.04375	0.624756	243.34	16.96	1	2	2	8	112	12.5975	9.81787
P61804	Dolichyl-diphosphooligosaccharide--protein glycosyltransferase subunit DAD1 OS	Dad1	1.60914	1.04107	0.988482	85.44	19.47	1	2	2	4	113	12.4886	7.07861
O08547	Vesicle-trafficking protein SEC22b OS	Sec22b	1.40908	1.02723	0.866203	368.475	19.53	1	5	5	11	215	24.7248	8.51416
P48758	Carbonyl reductase [NADPH] 1 OS	Cbr1	1.09035	1.09014	0.670388	472.42	40.79	1	8	8	20	277	30.622	8.30908
Q9EPE9	Probable cation-transporting ATPase 13A1 OS	Atp13a1	1.22551	1.01906	0.753788	170.884	2.33	1	3	3	7	1200	132.303	8.03076
Q5SW19	Clustered mitochondria protein homolog OS	Cluh	0.935845	1.06361	0.575804	398.601	6.54	1	8	8	17	1315	147.975	6.02393
P58281	Dynamin-like 120 kDa protein, mitochondrial OS	Opa1	0.808188	1.00286	0.497262	218.809	6.46	1	5	5	10	960	111.27	7.54736
Q8CHT0	Delta-1-pyrroline-5-carboxylate dehydrogenase, mitochondrial OS	Aldh4a1	0.777479	0.898133	0.478458	1135.61	36.65	1	18	18	57	562	61.8015	8.23584
Q9JHW2	Omega-amidase NIT2 OS	Nit2	0.788236	1.04467	0.485111	324.156	42.03	1	9	9	15	276	30.4826	6.90283
Q9JLF6	Protein-glutamine gamma-glutamyltransferase K OS	Tgm1	1.45538	1.1313	0.895778	119.055	4.05	1	3	3	8	815	89.7693	6.50732
Q9JLZ3	Methylglutaconyl-CoA hydratase, mitochondrial OS	Auh	0.891094	0.920067	0.548518	155.476	11.15	1	3	3	6	314	33.374	9.51025
P17563	Selenium-binding protein 1 OS	Selenbp1	0.775387	1.09409	0.477391	1445.64	42.58	1	1	16	61	472	52.4804	6.29053
Q8CHR6	Dihydropyrimidine dehydrogenase [NADP(+)] OS	Dpyd	0.760269	1.18116	0.468286	364.49	11.02	1	9	9	16	1025	111.181	7.26904
P28271	Cytoplasmic aconitate hydratase OS	Aco1	0.912412	1.17331	0.562211	560.739	18.11	2	14	14	34	889	98.0635	7.50342
P08752	Guanine nucleotide-binding protein G(i) subunit alpha-2 OS	Gnai2	1.16917	1.21627	0.720916	126.21	7.89	1	2	2	4	355	40.463	5.45264
P49935	Pro-cathepsin H OS	Ctsh	1.40376	1.24642	0.865624	113.36	7.21	1	3	3	5	333	37.1461	8.39697
Q3ULD5	Methylcrotonoyl-CoA carboxylase beta chain, mitochondrial OS	Mccc2	0.793873	0.779172	0.489883	538.593	11.9	1	5	5	12	563	61.3402	8.00146
Q9JHI5	Isovaleryl-CoA dehydrogenase, mitochondrial OS	Ivd	0.72292	0.802964	0.446102	915.765	30.19	1	11	11	29	424	46.2959	8.29443
P62204	Calmodulin OS	Calm1	1.17327	1.17856	0.724043	338.957	32.21	2	6	6	16	149	16.8268	4.22119
Q99LB7	Sarcosine dehydrogenase, mitochondrial OS	Sardh	0.820637	0.939505	0.506897	2423.58	35.91	1	28	28	99	919	101.618	6.7417
P34927	Asialoglycoprotein receptor 1 OS	Asgr1	2.78021	1.05411	1.71758	457.799	26.06	1	8	8	19	284	32.5709	6.44287
Q9QYG0	Protein NDRG2 OS	Ndrg2	0.809245	1.12183	0.500147	216.346	14.02	1	5	5	9	371	40.7632	5.40186
P45878	Peptidyl-prolyl cis-trans isomerase FKBP2 OS	Fkbp2	0.999923	0.902642	0.618112	59.7367	13.57	1	2	2	3	140	15.3342	8.88037
P80314	T-complex protein 1 subunit beta OS	Cct2	1.06832	1.06319	0.660442	284.718	12.9	1	6	6	8	535	57.4411	6.40479
Q9CPV4	Glyoxalase domain-containing protein 4 OS	Glod4	1.06459	1.04572	0.658283	355.443	16.78	1	4	4	12	298	33.2955	5.46533
P48193	Protein 4.1 OS	Epb41	1.07733	1.02199	0.666348	205.183	5.83	2	3	4	6	858	95.8525	5.60498
Q9CYH2	Redox-regulatory protein FAM213A OS	Fam213a	0.614935	1.02324	0.380732	114.605	3.67	1	1	1	4	218	24.3789	9.17334
Q9DCH4	Eukaryotic translation initiation factor 3 subunit F OS	Eif3f	1.28812	1.01645	0.798617	152.554	10.8	1	3	3	7	361	37.9603	5.57959
P17182	Alpha-enolase OS	Eno1	1.03946	1.1352	0.644488	2615.07	55.3	3	18	18	101	434	47.1112	6.80029
Q8VEM8	Phosphate carrier protein, mitochondrial OS	Slc25a3	0.834727	0.919944	0.517627	313.548	21.57	1	8	8	15	357	39.6065	9.26123
Q61425	Hydroxyacyl-coenzyme A dehydrogenase, mitochondrial OS	Hadh	0.964147	1.03099	0.597892	622.019	28.98	1	13	13	46	314	34.4419	8.646
O08749	Dihydrolipoyl dehydrogenase, mitochondrial OS	Dld	0.828169	0.898624	0.51396	1013.42	22.79	1	10	10	33	509	54.2382	7.89893
P70362	Ubiquitin fusion degradation protein 1 homolog OS	Ufd1l	1.10058	1.00462	0.683025	48.7	3.26	1	1	1	3	307	34.4593	6.69775
Q9WUR2	Enoyl-CoA delta isomerase 2, mitochondrial OS	Eci2	1.02935	1.13353	0.638887	171.35	8.7	2	3	3	5	391	43.24	8.92432
Q9WVM8	Kynurenine/alpha-aminoadipate aminotransferase, mitochondrial OS	Aadat	0.490735	0.742004	0.304643	55.1466	3.76	1	3	3	6	425	47.5676	8.25049
P62242	40S ribosomal protein S8 OS	Rps8	1.38881	0.914765	0.862515	648.07	41.83	1	8	8	26	208	24.1902	10.3159
O88833	Cytochrome P450 4A10 OS	Cyp4a10	1.10009	0.8787	0.683215	140.49	5.89	2	2	3	4	509	58.2931	8.74854
Q8QZS1	3-hydroxyisobutyryl-CoA hydrolase, mitochondrial OS	Hibch	1.1414	1.07853	0.708931	325.054	14.55	1	6	6	13	385	43.0102	8.06006
P50172	Corticosteroid 11-beta-dehydrogenase isozyme 1 OS	Hsd11b1	1.86169	1.20701	1.15734	835.789	28.08	1	11	11	43	292	32.3427	8.45557
P09103	Protein disulfide-isomerase OS	P4hb	1.40301	0.969499	0.872197	2659.54	48.13	1	30	30	132	509	57.0228	4.88135
Q8CG76	Aflatoxin B1 aldehyde reductase member 2 OS	Akr7a2	0.874615	0.931438	0.544099	379.076	17.17	1	6	6	17	367	40.5862	8.11865
P62702	40S ribosomal protein S4, X isoform OS	Rps4x	1.32794	0.927218	0.826345	827.112	47.53	1	13	13	38	263	29.5791	10.1548
Q91WT9	Cystathionine beta-synthase OS	Cbs	0.987241	0.862251	0.614535	277.721	17.29	1	9	9	24	561	61.5042	6.48096
Q8CGK3	Lon protease homolog, mitochondrial OS	Lonp1	0.81989	0.836176	0.510582	374.721	6.74	1	6	6	17	949	105.776	6.56592
Q3UQ44	Ras GTPase-activating-like protein IQGAP2 OS	Iqgap2	1.34876	0.962615	0.840754	970.884	12.95	1	18	18	37	1575	180.416	5.64307
Q9DBF1	Alpha-aminoadipic semialdehyde dehydrogenase OS	Aldh7a1	0.761151	0.886864	0.475101	1175.99	42.12	1	16	16	44	539	58.8243	7.47412
P84099	60S ribosomal protein L19 OS	Rpl19	1.41101	0.95724	0.881532	205.203	17.35	1	3	3	10	196	23.4512	11.4731
E9PVA8	eIF-2-alpha kinase activator GCN1 OS	Gcn1	1.52738	1.2974	0.954329	32.28	1.01	1	3	3	3	2671	292.834	7.35693
P00405	Cytochrome c oxidase subunit 2 OS	Mtco2	0.86932	0.846257	0.543295	96.1167	10.57	1	3	3	6	227	25.959	4.729
Q99JY0	Trifunctional enzyme subunit beta, mitochondrial OS	Hadhb	1.10404	1.07079	0.69102	586.434	19.16	1	7	7	23	475	51.3534	9.37842
Q8BHN3	Neutral alpha-glucosidase AB OS	Ganab	1.18765	1.05315	0.745209	499.856	16.53	1	16	16	39	944	106.844	6.06201
P56812	Programmed cell death protein 5 OS	Pdcd5	1.18072	0.995432	0.741139	128.56	10.32	1	1	1	5	126	14.2663	5.68115
Q9CXZ1	NADH dehydrogenase [ubiquinone] iron-sulfur protein 4, mitochondrial OS	Ndufs4	0.925501	1.21807	0.581179	114.9	10.86	1	2	2	3	175	19.7722	9.99365
O35857	Mitochondrial import inner membrane translocase subunit TIM44 OS	Timm44	0.916694	0.935249	0.575722	142.3	3.98	1	2	2	5	452	51.0593	8.1333
Q91X91	Nicotinate-nucleotide pyrophosphorylase [carboxylating] OS	Qprt	0.86153	1.02618	0.54108	402.687	34.45	1	7	7	16	299	31.5102	6.7124
Q61176	Arginase-1 OS	Arg1	0.801237	0.912638	0.503583	1370.59	58.2	1	17	17	57	323	34.7862	7.00537
P47802	Metaxin-1 OS	Mtx1	1.01582	1.06908	0.638521	203.77	10.73	1	3	3	5	317	35.6013	6.17627
Q99P72	Reticulon-4 OS	Rtn4	0.996768	0.971294	0.62671	53.4032	0.69	1	1	1	3	1162	126.535	4.53857
P58252	Elongation factor 2 OS	Eef2	1.42945	1.02289	0.898876	1528.85	37.3	2	29	29	81	858	95.2529	6.82959
Q8VCN5	Cystathionine gamma-lyase OS	Cth	0.461112	0.701782	0.290003	1054.08	35.18	1	12	12	35	398	43.5392	7.6499
P80315	T-complex protein 1 subunit delta OS	Cct4	1.05946	1.11549	0.666893	561.353	22.26	1	11	11	24	539	58.0297	8.01611
P45952	Medium-chain specific acyl-CoA dehydrogenase, mitochondrial OS	Acadm	0.718113	0.987079	0.452396	716.387	27.79	1	11	11	28	421	46.4516	8.36768
P50544	Very long-chain specific acyl-CoA dehydrogenase, mitochondrial OS	Acadvl	1.25695	1.00347	0.79193	1108.71	22.41	1	13	13	37	656	70.8307	8.74854
Q8VCR2	17-beta-hydroxysteroid dehydrogenase 13 OS	Hsd17b13	0.339646	0.832368	0.214113	224.911	23.36	1	5	5	8	304	33.4368	8.88037
P25444	40S ribosomal protein S2 OS	Rps2	1.31401	0.962583	0.82837	607.748	46.42	1	13	13	29	293	31.2117	10.2427
Q99LC5	Electron transfer flavoprotein subunit alpha, mitochondrial OS	Etfa	0.805887	0.968518	0.508318	1852.36	60.66	1	15	15	66	333	34.9875	8.38232
Q9QXD6	Fructose-1,6-bisphosphatase 1 OS	Fbp1	0.935096	0.973214	0.590478	2196.57	67.75	2	22	22	102	338	36.8888	6.56592
Q9JII6	Alcohol dehydrogenase [NADP(+)] OS	Akr1a1	0.874407	0.97874	0.552279	847.334	34.15	1	10	10	38	325	36.5639	7.38623
P84091	AP-2 complex subunit mu OS	Ap2m1	1.11905	1.02279	0.707125	56.4127	3.22	1	2	2	4	435	49.623	9.53955
P68040	Guanine nucleotide-binding protein subunit beta-2-like 1 OS	Gnb2l1	1.28954	0.86448	0.814891	433.199	39.12	1	11	11	22	317	35.0546	7.69385
Q9D8X2	Coiled-coil domain-containing protein 124 OS	Ccdc124	1.34286	0.96271	0.848601	89.0824	13.36	1	2	2	3	217	25.3304	9.64209
P62082	40S ribosomal protein S7 OS	Rps7	1.3105	0.968669	0.828149	394.126	40.21	1	7	7	16	194	22.1133	10.0962
Q8JZN5	Acyl-CoA dehydrogenase family member 9, mitochondrial OS	Acad9	1.30395	1.07538	0.824033	185.658	6.56	1	4	4	6	625	68.6787	7.45947
Q9CR16	Peptidyl-prolyl cis-trans isomerase D OS	Ppid	1.15828	1.05952	0.732313	103.21	4.32	1	1	2	7	370	40.7167	7.43018
P56399	Ubiquitin carboxyl-terminal hydrolase 5 OS	Usp5	1.05756	1.14409	0.66875	132.28	6.29	1	5	5	7	858	95.7724	5.0083
Q61598	Rab GDP dissociation inhibitor beta OS	Gdi2	1.16875	1.06496	0.739443	503.217	39.1	1	11	14	28	445	50.5047	6.25244
P70699	Lysosomal alpha-glucosidase OS	Gaa	1.55442	1.30731	0.983914	212.18	1.78	1	2	2	6	953	106.18	5.8335
Q8VC28	Aldo-keto reductase family 1 member C13 OS	Akr1c13	0.8886	1.06472	0.563034	384.005	38.08	2	8	9	20	323	37.034	7.07861
Q9JHU4	Cytoplasmic dynein 1 heavy chain 1 OS	Dync1h1	1.1427	0.95639	0.724206	432.787	1.66	1	8	8	13	4644	531.71	6.41748
Q9DCT2	NADH dehydrogenase [ubiquinone] iron-sulfur protein 3, mitochondrial OS	Ndufs3	0.929867	1.11087	0.589686	88.1633	7.6	1	2	2	6	263	30.1305	7.1665
Q9DBG7	Signal recognition particle receptor subunit alpha OS	Srpr	1.59755	1.05831	1.01322	71.59	3.3	1	2	2	3	636	69.5791	8.95361
P01898	H-2 class I histocompatibility antigen, Q10 alpha chain OS	H2-Q10	1.21815	1.09936	0.772717	76.04	5.85	2	1	2	4	325	37.2273	5.24951
P62908	40S ribosomal protein S3 OS	Rps3	1.24574	0.923381	0.790568	801.636	64.61	1	16	16	34	243	26.6574	9.65674
Q9D1Q6	Endoplasmic reticulum resident protein 44 OS	Erp44	1.39624	0.987473	0.886341	686.408	16.75	1	6	6	23	406	46.8233	5.2749
P47962	60S ribosomal protein L5 OS	Rpl5	1.25241	0.971854	0.795155	222.43	26.6	1	7	7	12	297	34.3787	9.77393
P80313	T-complex protein 1 subunit eta OS	Cct7	1.09529	1.03283	0.695963	112.452	9.93	1	5	5	6	544	59.6141	7.84033
O35972	39S ribosomal protein L23, mitochondrial OS	Mrpl23	0.977758	1.00958	0.621368	60.5533	8.9	1	1	1	3	146	17.1109	9.75928
P57780	Alpha-actinin-4 OS	Actn4	1.16613	0.947576	0.741157	1482.15	26.75	1	16	22	59	912	104.911	5.41455
Q921G7	Electron transfer flavoprotein-ubiquinone oxidoreductase, mitochondrial OS	Etfdh	0.97827	0.991212	0.621952	990.831	28.73	1	16	16	38	616	68.0476	7.57666
P14152	Malate dehydrogenase, cytoplasmic OS	Mdh1	0.782907	1.07777	0.49795	1093.22	39.52	1	15	15	42	334	36.4881	6.58057
Q99L13	3-hydroxyisobutyrate dehydrogenase, mitochondrial OS	Hibadh	0.554336	0.943794	0.352751	382.188	17.01	1	5	5	12	335	35.4166	8.1333
P62751	60S ribosomal protein L23a OS	Rpl23a	1.34725	0.932466	0.857726	328.952	31.41	1	7	7	16	156	17.6841	10.4478
P24549	Retinal dehydrogenase 1 OS	Aldh1a1	1.57303	1.13219	1.00168	1816.5	52.5	2	15	28	82	501	54.4328	7.79639
Q9Z1Z2	Serine-threonine kinase receptor-associated protein OS	Strap	1.14989	1.05327	0.732431	76.2967	6	1	2	2	3	350	38.418	5.12256
Q99LD4	COP9 signalosome complex subunit 1 OS	Gps1	1.04324	0.962157	0.664627	108.46	2.34	1	1	1	4	471	53.4081	6.84424
Q9QUH0	Glutaredoxin-1 OS	Glrx	1.76333	1.29346	1.1236	100.93	17.76	1	2	2	5	107	11.8631	8.36768
Q8BSY0	Aspartyl/asparaginyl beta-hydroxylase OS	Asph	1.16833	0.937729	0.74454	196.33	9.58	1	4	4	6	741	82.991	5.08447
Q8BKZ9	Pyruvate dehydrogenase protein X component, mitochondrial OS	Pdhx	1.15989	1.19037	0.73925	83.26	1.8	1	1	1	4	501	53.9652	7.75244
P61458	Pterin-4-alpha-carbinolamine dehydratase OS	Pcbd1	0.973455	1.20104	0.620466	221.974	51.92	2	5	5	11	104	11.978	6.80029
Q99LX0	Protein DJ-1 OS	Park7	0.925461	1.09363	0.590106	533.812	48.15	1	9	9	26	189	20.0084	6.771
P54775	26S protease regulatory subunit 6B OS	Psmc4	1.05714	1.0134	0.674325	142.715	12.68	1	5	6	8	418	47.3786	5.21143
Q99K51	Plastin-3 OS	Pls3	0.952732	1.14581	0.607735	336.384	12.7	2	5	8	15	630	70.6972	5.61768
Q91VD9	NADH-ubiquinone oxidoreductase 75 kDa subunit, mitochondrial OS	Ndufs1	0.927692	0.978312	0.592165	238.241	6.6	1	3	3	7	727	79.7256	5.71924
Q9EQ20	Methylmalonate-semialdehyde dehydrogenase [acylating], mitochondrial OS	Aldh6a1	0.780168	0.990278	0.498073	1934.01	45.23	1	20	20	73	535	57.8785	8.07471
Q9CR98	Protein FAM136A OS	Fam136a	1.11984	0.977032	0.715021	106.74	13.04	1	2	2	3	138	15.6635	7.60596
P37040	NADPH--cytochrome P450 reductase OS	Por	1.05287	1.00697	0.672791	578.941	23.16	1	15	15	32	678	76.9953	5.52881
Q9CZW5	Mitochondrial import receptor subunit TOM70 OS	Tomm70a	1.25958	1.02989	0.805161	30.5458	3.6	1	3	3	3	611	67.5469	7.53271
Q8R0F9	SEC14-like protein 4 OS	Sec14l4	0.755204	1.28718	0.482802	87.86	5.96	1	2	2	3	403	46.0235	7.12256
Q920A5	Retinoid-inducible serine carboxypeptidase OS	Scpep1	1.08029	1.39789	0.690835	108.03	3.76	1	2	2	3	452	50.9318	5.65576
Q9Z2M7	Phosphomannomutase 2 OS	Pmm2	1.17408	1.1894	0.75109	304.42	21.49	2	5	5	11	242	27.639	6.41748
P80316	T-complex protein 1 subunit epsilon OS	Cct5	1.31448	1.2376	0.841137	100.84	7.39	1	3	3	3	541	59.5859	6.02393
Q9DAR7	m7GpppX diphosphatase OS	Dcps	0.938019	0.97498	0.600919	110.093	4.44	1	1	1	3	338	38.9643	6.48096
Q9WU84	Copper chaperone for superoxide dismutase OS	Ccs	1.00757	1.00281	0.645618	283.952	10.58	1	3	3	9	274	28.8934	6.1001
P14206	40S ribosomal protein SA OS	Rpsa	1.14361	1.019	0.732806	589.475	44.75	1	10	10	24	295	32.8174	4.86865
P19536	Cytochrome c oxidase subunit 5B, mitochondrial OS	Cox5b	0.860708	0.974062	0.551784	289.858	22.66	1	3	3	16	128	13.8039	8.38232
O88986	2-amino-3-ketobutyrate coenzyme A ligase, mitochondrial OS	Gcat	0.880457	1.04061	0.565445	250.831	7.69	1	3	3	7	416	44.9019	7.32764
P00375	Dihydrofolate reductase OS	Dhfr	0.827542	0.966759	0.531463	97.8608	9.09	1	2	2	3	187	21.5922	8.52881
Q9CPT4	UPF0556 protein C19orf10 homolog OS	D17Wsu104e	1.3812	1.03705	0.887206	117.9	11.45	1	2	2	6	166	17.971	6.78564
Q9Z2I9	Succinyl-CoA ligase [ADP-forming] subunit beta, mitochondrial OS	Sucla2	0.850935	0.93374	0.546821	854.565	29.37	1	15	15	31	463	50.0821	7.00537
P80317	T-complex protein 1 subunit zeta OS	Cct6a	1.02805	1.08251	0.660982	326.346	19.02	2	8	8	12	531	57.9677	7.07861
Q8BGC0	HIV Tat-specific factor 1 homolog OS	Htatsf1	0.967306	0.977754	0.621951	69.6026	1.06	1	1	1	3	757	86.1876	4.39893
Q9WTX5	S-phase kinase-associated protein 1 OS	Skp1	1.12777	0.999168	0.725133	104.212	15.95	1	2	2	3	163	18.6603	4.53857
O35490	Betaine--homocysteine S-methyltransferase 1 OS	Bhmt	1.17711	1.02319	0.757204	6321.33	70.76	2	20	20	246	407	44.9919	7.89893
Q7TPR4	Alpha-actinin-1 OS	Actn1	0.985535	1.0525	0.634739	705.33	13.23	3	5	11	25	892	103.004	5.37646
P46460	Vesicle-fusing ATPase OS	Nsf	1.14614	0.977639	0.739435	123.87	3.09	1	2	2	3	744	82.561	6.94678
P14901	Heme oxygenase 1 OS	Hmox1	1.2563	1.2204	0.810899	108.86	15.92	1	3	3	4	289	32.9078	6.53662
P55264	Adenosine kinase OS	Adk	0.930504	1.17354	0.600622	500.803	37.67	1	13	13	31	361	40.1235	6.21436
Q9DCJ5	NADH dehydrogenase [ubiquinone] 1 alpha subcomplex subunit 8 OS	Ndufa8	0.779006	0.943134	0.502867	39.0033	22.09	1	3	3	3	172	19.9791	8.45557
Q99KB8	Hydroxyacylglutathione hydrolase, mitochondrial OS	Hagh	1.01706	1.13826	0.656663	313.338	20.39	1	6	6	17	309	34.0625	7.75244
Q3V3R4	Integrin alpha-1 OS	Itga1	0.800993	0.866826	0.517268	104.56	1.1	1	1	1	3	1179	130.727	6.20166
P62855	40S ribosomal protein S26 OS	Rps26	1.31162	0.983048	0.847322	141.09	26.96	1	3	3	5	115	13.0071	11.0044
Q9DBP5	UMP-CMP kinase OS	Cmpk1	1.14467	1.08397	0.739632	187.097	5.61	1	1	1	6	196	22.1513	5.8335
P61027	Ras-related protein Rab-10 OS	Rab10	1.16441	1.00341	0.752641	418.723	22.5	16	2	4	11	200	22.5266	8.38232
Q60866	Phosphotriesterase-related protein OS	Pter	1.10788	1.11802	0.71623	208.316	12.89	2	4	4	6	349	39.1931	6.66846
P17427	AP-2 complex subunit alpha-2 OS	Ap2a2	1.1405	1.11821	0.737538	118.91	0.96	2	1	1	4	938	103.951	6.93213
Q9JIL4	Na(+)/H(+) exchange regulatory cofactor NHE-RF3 OS	Pdzk1	0.97395	1.04328	0.630031	74.73	6.74	1	2	2	4	519	56.4636	5.42725
Q6ZWU9	40S ribosomal protein S27 OS	Rps27	1.23695	0.959625	0.800266	43.8167	9.52	2	1	1	3	84	9.45484	9.45166
P17742	Peptidyl-prolyl cis-trans isomerase A OS	Ppia	0.840941	0.910735	0.54411	956.089	56.71	1	10	10	48	164	17.9599	7.89893
P15327	Bisphosphoglycerate mutase OS	Bpgm	1.63522	1.2767	1.05853	138.36	3.86	1	1	1	4	259	29.9597	7.06396
Q60817	Nascent polypeptide-associated complex subunit alpha OS	Naca	1.08028	0.921375	0.699488	160.299	16.28	2	3	3	8	215	23.3697	4.56396
Q9D6J6	NADH dehydrogenase [ubiquinone] flavoprotein 2, mitochondrial OS	Ndufv2	0.915722	1.15454	0.593172	76.44	7.26	1	2	2	5	248	27.2679	7.40088
P47963	60S ribosomal protein L13 OS	Rpl13	1.3488	1.0178	0.87378	535.536	36.49	1	9	9	23	211	24.2905	11.5464
P52825	Carnitine O-palmitoyltransferase 2, mitochondrial OS	Cpt2	1.01933	0.921774	0.660458	698.289	21.88	1	14	14	31	658	73.9336	8.36768
P40142	Transketolase OS	Tkt	1.18796	1.26799	0.770135	1201.08	43.66	1	22	22	58	623	67.5876	7.50342
Q5XG73	Acyl-CoA-binding domain-containing protein 5 OS	Acbd5	0.761345	0.910538	0.493576	149.57	2.17	1	1	1	4	508	56.5782	5.41455
P62862	40S ribosomal protein S30 OS	Fau	1.45543	1.0434	0.944001	74.9	16.95	1	1	1	3	59	6.64382	12.147
P51174	Long-chain specific acyl-CoA dehydrogenase, mitochondrial OS	Acadl	0.94493	0.959463	0.612916	1136.11	35.12	1	13	13	45	430	47.8775	8.30908
Q9D0R2	Threonine--tRNA ligase, cytoplasmic OS	Tars	1.66183	0.982701	1.07809	271.777	10.39	1	9	9	16	722	83.3029	7.35693
P53996	Cellular nucleic acid-binding protein OS	Cnbp	1.14974	1.00692	0.745915	164.71	17.98	1	3	3	5	178	19.5786	7.57666
O88685	26S protease regulatory subunit 6A OS	Psmc3	1.34874	1.15419	0.875166	120.256	13.57	1	5	5	7	442	49.5176	5.18604
P52196	Thiosulfate sulfurtransferase OS	Tst	0.829452	1.02047	0.538269	630.545	33	1	10	10	40	297	33.4448	7.85498
Q99JX4	Eukaryotic translation initiation factor 3 subunit M OS	Eif3m	1.35148	0.909708	0.877447	31.2067	2.14	1	1	1	3	374	42.4899	5.74463
Q8R1B4	Eukaryotic translation initiation factor 3 subunit C OS	Eif3c	1.34223	0.967428	0.872007	133.53	4.06	1	3	3	4	911	105.465	5.78271
P62270	40S ribosomal protein S18 OS	Rps18	1.32703	0.933639	0.862499	421.431	36.18	1	7	7	21	152	17.7079	10.9897
P15105	Glutamine synthetase OS	Glul	1.49905	2.1013	0.974449	660.514	18.77	1	9	9	36	373	42.0923	7.07861
P46061	Ran GTPase-activating protein 1 OS	Rangap1	1.22349	1.00961	0.795326	121.183	3.9	1	2	2	3	589	63.4914	4.67822
Q6ZWN5	40S ribosomal protein S9 OS	Rps9	1.31652	1.0312	0.856308	544.729	51.03	1	12	12	33	194	22.5776	10.6528
Q99JY9	Actin-related protein 3 OS	Actr3	1.00868	0.863015	0.656973	101.713	16.99	1	4	4	6	418	47.327	5.88428
Q9WU79	Proline dehydrogenase 1, mitochondrial OS	Prodh	0.637235	0.943919	0.415197	200.54	7.01	1	3	3	5	599	67.9925	8.23584
Q9D0S9	Histidine triad nucleotide-binding protein 2, mitochondrial OS	Hint2	0.818609	0.945277	0.53344	99.76	23.93	1	3	3	5	163	17.3094	9.81787
Q00897	Alpha-1-antitrypsin 1-4 OS	Serpina1d	1.20336	0.864178	0.784256	220.708	13.56	6	6	6	14	413	45.9694	5.43994
Q99KV1	DnaJ homolog subfamily B member 11 OS	Dnajb11	1.36441	0.998678	0.889404	83.2433	9.78	1	3	3	3	358	40.5297	6.31592
O55142	60S ribosomal protein L35a OS	Rpl35a	1.29792	1.01567	0.846106	277.735	38.18	1	5	5	20	110	12.5457	10.8872
P62073	Mitochondrial import inner membrane translocase subunit Tim10 OS	Timm10	0.726751	0.809241	0.473773	84.63	8.89	1	1	1	5	90	10.3259	6.29053
Q9WVE8	Protein kinase C and casein kinase substrate in neurons protein 2 OS	Pacsin2	1.27452	1.10287	0.831028	171.139	5.56	2	3	3	7	486	55.7982	5.19873
P97351	40S ribosomal protein S3a OS	Rps3a	1.33154	0.946475	0.868421	482.793	33.33	1	11	11	28	264	29.8657	9.72998
Q8C196	Carbamoyl-phosphate synthase [ammonia], mitochondrial OS	Cps1	0.561123	0.842298	0.366105	14629.7	61	2	81	81	631	1500	164.514	6.91748
Q06185	ATP synthase subunit e, mitochondrial OS	Atp5i	0.774017	1.13569	0.505475	227.041	52.11	1	4	4	7	71	8.23047	9.34912
Q8VDN2	Sodium/potassium-transporting ATPase subunit alpha-1 OS	Atp1a1	0.912676	0.953837	0.596274	939.086	14.76	6	13	13	33	1023	112.91	5.45264
Q8BWM0	Prostaglandin E synthase 2 OS	Ptges2	1.30065	1.49807	0.849779	62.43	2.08	1	1	1	5	384	43.2962	8.99756
Q922H4	Mannose-1-phosphate guanyltransferase alpha OS	Gmppa	1.70617	0.755786	1.1159	65.2033	3.33	1	1	1	3	420	46.2151	7.62061
P45591	Cofilin-2 OS	Cfl2	1.09829	1.09875	0.718762	225.853	27.71	1	4	6	12	166	18.6978	7.88428
O88844	Isocitrate dehydrogenase [NADP] cytoplasmic OS	Idh1	1.21181	1.12348	0.7933	1326.06	61.84	1	25	26	62	414	46.6445	7.1665
P62267	40S ribosomal protein S23 OS	Rps23	1.24095	0.963648	0.813625	585.237	22.38	1	5	5	25	143	15.7977	10.4917
P35564	Calnexin OS	Canx	1.36401	1.00342	0.894851	775.711	25.04	1	15	15	39	591	67.2357	4.64014
Q9D172	ES1 protein homolog, mitochondrial OS	D10Jhu81e	0.688002	0.927596	0.451576	602.341	40.98	1	8	8	19	266	28.0728	8.77783
P68372	Tubulin beta-4B chain OS	Tubb4b	1.03786	1.04488	0.681228	839.973	54.61	4	4	16	40	445	49.799	4.89404
P46978	Dolichyl-diphosphooligosaccharide--protein glycosyltransferase subunit STT3A OS	Stt3a	1.73337	0.966482	1.13783	133.427	4.96	1	4	4	7	705	80.5449	8.104
Q3TXS7	26S proteasome non-ATPase regulatory subunit 1 OS	Psmd1	1.16504	1.08581	0.764895	301.102	6.4	1	5	5	12	953	105.663	5.38916
Q9R0Q7	Prostaglandin E synthase 3 OS	Ptges3	0.933103	1.01812	0.61276	133.016	34.38	1	6	6	7	160	18.7094	4.55127
P21614	Vitamin D-binding protein OS	Gc	1.33767	0.922873	0.878505	399.408	28.36	1	10	10	18	476	53.565	5.50342
Q8VHE0	Translocation protein SEC63 homolog OS	Sec63	1.4758	1.07149	0.969226	154.3	2.5	1	2	2	4	760	87.8146	5.37646
P47754	F-actin-capping protein subunit alpha-2 OS	Capza2	1.18467	0.887666	0.778165	100.5	22.38	1	4	4	5	286	32.9466	5.84619
Q9EP69	Phosphatidylinositide phosphatase SAC1 OS	Sacm1l	1.02735	0.976675	0.675251	137.64	4.6	1	3	3	6	587	66.9009	7.29834
Q9Z2I8	Succinyl-CoA ligase [GDP-forming] subunit beta, mitochondrial OS	Suclg2	0.723786	0.955755	0.476191	680.367	44.57	1	15	15	27	433	46.8107	7.02002
Q9D8W5	26S proteasome non-ATPase regulatory subunit 12 OS	Psmd12	1.1239	0.965685	0.739461	177.796	11.4	1	5	5	9	456	52.8615	7.06396
Q9WUM5	Succinyl-CoA ligase [ADP/GDP-forming] subunit alpha, mitochondrial OS	Suclg1	0.819245	1.05627	0.539413	588.204	30.64	1	9	9	28	346	36.132	9.39307
P53395	Lipoamide acyltransferase component of branched-chain alpha-keto acid dehydrogenase complex, mitochondrial OS	Dbt	0.679873	0.842538	0.448563	299.913	16.6	1	9	9	16	482	53.2129	8.60205
P70302	Stromal interaction molecule 1 OS	Stim1	1.15613	1.11341	0.763042	79.9967	1.46	1	1	1	3	685	77.5183	6.53662
P63325	40S ribosomal protein S10 OS	Rps10	1.31316	0.977173	0.86705	346.026	48.48	1	9	9	23	165	18.9038	10.1548
Q9CQN1	Heat shock protein 75 kDa, mitochondrial OS	Trap1	0.810295	0.929856	0.535089	689.804	14.73	1	9	10	26	706	80.1585	6.68311
P27612	Phospholipase A-2-activating protein OS	Plaa	1.13866	1.09941	0.752294	93.1	3.15	1	3	3	4	794	87.1656	6.13818
Q9DBT9	Dimethylglycine dehydrogenase, mitochondrial OS	Dmgdh	0.947741	1.0939	0.626164	1656.85	29.23	1	19	19	58	869	97.194	7.88428
Q9CW42	Mitochondrial amidoxime-reducing component 1 OS	2019-03-01	0.85791	1.03244	0.566847	259.626	12.94	1	3	4	11	340	37.9546	8.5874
Q9D6M3	Mitochondrial glutamate carrier 1 OS	Slc25a22	0.70872	0.721591	0.468391	200.886	7.12	2	2	2	5	323	34.6482	9.08545
P54822	Adenylosuccinate lyase OS	Adsl	0.940855	1.01862	0.62191	124.95	2.27	1	1	1	3	484	54.8309	7.26904
P26043	Radixin OS	Rdx	0.949216	1.05741	0.6277	476.719	17.67	2	7	10	27	583	68.5003	6.20166
Q9DBH5	Vesicular integral-membrane protein VIP36 OS	Lman2	1.41128	1.09917	0.933623	93.2333	6.42	1	2	2	3	358	40.4042	6.94678
P19783	Cytochrome c oxidase subunit 4 isoform 1, mitochondrial OS	Cox4i1	0.820326	0.852494	0.542766	309.503	25.44	1	5	5	13	169	19.5179	9.23193
Q9JKV1	Proteasomal ubiquitin receptor ADRM1 OS	Adrm1	1.1087	0.995532	0.733986	211.56	10.32	1	4	4	6	407	42.0337	5.07178
Q3TLP5	Enoyl-CoA hydratase domain-containing protein 2, mitochondrial OS	Echdc2	0.951595	1.0662	0.630158	199.947	19.59	1	4	4	6	296	31.8317	8.71924
P18572	Basigin OS	Bsg	1.39065	1.06959	0.92102	382.493	18.51	1	6	6	15	389	42.4183	5.84619
Q9CZ30	Obg-like ATPase 1 OS	Ola1	1.39735	0.895327	0.92601	140.27	10.35	1	3	3	5	396	44.7013	7.81104
Q9WUK2	Eukaryotic translation initiation factor 4H OS	Eif4h	1.10852	1.08467	0.735378	111.398	11.29	1	3	3	7	248	27.3244	7.2251
P17751	Triosephosphate isomerase OS	Tpi1	0.867391	0.970852	0.576094	1553.56	36.45	1	9	9	46	299	32.1713	5.74463
Q9WVD5	Mitochondrial ornithine transporter 1 OS	Slc25a15	0.704676	0.701587	0.469256	98.5	10.3	1	4	4	4	301	32.8017	8.85107
Q8BFR5	Elongation factor Tu, mitochondrial OS	Tufm	0.735556	0.866868	0.489961	768.035	30.31	1	12	12	27	452	49.477	7.56201
O35459	Delta(3,5)-Delta(2,4)-dienoyl-CoA isomerase, mitochondrial OS	Ech1	1.10218	1.19043	0.734895	228.733	16.51	1	6	6	10	327	36.0952	7.7085
P70349	Histidine triad nucleotide-binding protein 1 OS	Hint1	0.894627	1.0369	0.596585	115.713	38.89	1	4	4	9	126	13.7681	6.87354
Q9WV55	Vesicle-associated membrane protein-associated protein A OS	Vapa	1.1186	1.19099	0.747104	87.75	11.65	1	3	3	4	249	27.8373	8.39697
O35114	Lysosome membrane protein 2 OS	Scarb2	1.00174	1.07962	0.669601	140.157	8.16	1	4	4	6	478	54.0095	5.09717
Q9R1P1	Proteasome subunit beta type-3 OS	Psmb3	0.972738	1.16685	0.650828	87.9034	16.1	1	4	4	6	205	22.9494	6.55127
Q99J99	3-mercaptopyruvate sulfurtransferase OS	10090	1.08971	1.09893	0.72919	374.297	19.19	1	5	5	12	297	33.0765	6.46826
Q68FD5	Clathrin heavy chain 1 OS	Cltc	1.14342	1.00496	0.765388	1977.47	26.57	1	35	35	76	1675	191.435	5.69385
Q8QZY1	Eukaryotic translation initiation factor 3 subunit L OS	Eif3l	1.11038	0.971488	0.74362	135.42	6.91	1	4	4	6	564	66.5703	6.44287
Q99JI4	26S proteasome non-ATPase regulatory subunit 6 OS	Psmd6	1.16451	1.03647	0.780167	382.862	13.88	1	8	8	19	389	45.5072	5.51611
P42567	Epidermal growth factor receptor substrate 15 OS	Eps15	1.10484	0.957783	0.740615	58.2533	4.46	1	3	3	3	897	98.4104	4.60205
Q9ERS2	NADH dehydrogenase [ubiquinone] 1 alpha subcomplex subunit 13 OS	Ndufa13	0.757122	1.04433	0.507662	86.6013	6.25	1	1	1	4	144	16.8486	9.48096
P54071	Isocitrate dehydrogenase [NADP], mitochondrial OS	Idh2	1.01123	0.88927	0.678531	928.023	43.58	2	17	18	43	452	50.8739	8.68994
Q9CZ44	NSFL1 cofactor p47 OS	Nsfl1c	1.03051	0.851181	0.691497	418.377	18.65	1	5	5	11	370	40.6854	5.14795
P28352	DNA-(apurinic or apyrimidinic site) lyase OS	Apex1	1.02699	0.9686	0.689398	57.6533	11.67	1	3	3	3	317	35.4681	7.91357
O88587	Catechol O-methyltransferase OS	Comt	0.903855	1.10444	0.60711	333.007	30.94	1	7	7	15	265	29.4673	5.8335
Q9CR57	60S ribosomal protein L14 OS	Rpl14	1.42512	0.994017	0.958361	298.007	20.28	1	4	4	7	217	23.5492	11.019
Q9R257	Heme-binding protein 1 OS	Hebp1	0.772835	1.16121	0.519865	179.88	32.63	1	5	5	8	190	21.0534	5.26221
Q8BI84	Melanoma inhibitory activity protein 3 OS	Mia3	0.865768	0.940143	0.582597	152.596	3.99	1	6	6	9	1930	213.544	4.75439
Q9DCM2	Glutathione S-transferase kappa 1 OS	Gstk1	0.646378	0.904528	0.435067	315.187	29.65	1	6	6	15	226	25.6873	8.88037
P56371	Ras-related protein Rab-4A OS	Rab4a	1.45387	1.24997	0.979321	155.75	9.63	13	1	2	6	218	24.3932	6.07471
P16045	Galectin-1 OS	Lgals1	1.92435	0.951493	1.2965	138.691	31.85	1	4	4	9	135	14.8562	5.49072
Q61838	Alpha-2-macroglobulin OS	A2m	1.26105	0.826362	0.850394	559.601	11.44	2	16	16	29	1495	165.748	6.68311
Q9ERE7	LDLR chaperone MESD OS	Mesdc2	1.01402	0.890184	0.684019	158.07	5.8	1	1	1	4	224	25.1908	6.34131
Q9DB05	Alpha-soluble NSF attachment protein OS	Napa	1.09182	1.0437	0.736665	156.56	6.78	1	2	2	4	295	33.1682	5.45264
P42932	T-complex protein 1 subunit theta OS	Cct8	1.14548	1.10597	0.773292	424.017	18.8	1	10	10	19	548	59.5175	5.61768
P35278	Ras-related protein Rab-5C OS	Rab5c	1.30909	1.0454	0.883751	407.94	27.78	2	3	5	12	216	23.3978	8.41162
Q9CXF0	Kynureninase OS	Kynu	0.637316	0.949582	0.430427	243.038	12.5	1	6	6	12	464	52.2919	6.56592
P11983	T-complex protein 1 subunit alpha OS	Tcp1	1.06432	1.0829	0.71929	348.39	13.13	1	7	7	15	556	60.4107	6.16357
Q6ZWX6	Eukaryotic translation initiation factor 2 subunit 1 OS	Eif2s1	1.24887	0.943587	0.844481	281.185	13.97	1	4	4	8	315	36.0854	5.08447
Q6PB66	Leucine-rich PPR motif-containing protein, mitochondrial OS	Lrpprc	0.995578	1.17976	0.673207	494.531	3.95	1	5	5	15	1392	156.516	6.82959
P08030	Adenine phosphoribosyltransferase OS	Aprt	2.05504	0.814874	1.39241	143.253	19.44	2	2	2	3	180	19.7115	6.78564
Q9CX86	Heterogeneous nuclear ribonucleoprotein A0 OS	Hnrnpa0	0.795245	0.760636	0.539123	138.774	9.18	1	2	3	7	305	30.5117	9.30518
Q01405	Protein transport protein Sec23A OS	Sec23a	1.21757	0.961371	0.82576	236.5	5.49	1	4	4	10	765	86.1064	7.07861
Q7M6Y3	Phosphatidylinositol-binding clathrin assembly protein OS	Picalm	1.31539	0.90904	0.892286	158.46	1.52	1	1	1	4	660	71.4983	7.91357
Q9D1R9	60S ribosomal protein L34 OS	Rpl34	1.40379	1.03479	0.952774	452.034	36.75	1	6	6	19	117	13.2844	11.4731
Q3URE1	Acyl-CoA synthetase family member 3, mitochondrial OS	Acsf3	1.14193	0.944021	0.775887	57.8833	1.37	1	1	1	3	583	65.0357	8.01611
Q9CYZ2	Tumor protein D54 OS	Tpd52l2	1.09696	0.968735	0.745676	55.88	4.09	1	1	1	3	220	24.0281	6.15088
Q9WU78	Programmed cell death 6-interacting protein OS	Pdcd6ip	1.08858	1.0843	0.739983	497.221	7.25	1	6	6	13	869	95.9642	6.52197
Q99LF4	tRNA-splicing ligase RtcB homolog OS	Rtcb	1.54013	1.1401	1.04707	90.6	7.33	1	3	3	4	505	55.2139	7.2251
P63038	60 kDa heat shock protein, mitochondrial OS	Hspd1	0.861713	0.877644	0.58607	3456.02	63.7	1	29	29	116	573	60.9174	6.17627
Q3UM45	Protein phosphatase 1 regulatory subunit 7 OS	Ppp1r7	0.906081	1.20867	0.616544	103.373	8.86	1	3	3	3	361	41.2665	4.91943
Q8K2Q9	Shootin-1 OS	Kiaa1598	1.0875	0.983498	0.740379	104.747	5.23	1	3	3	3	631	71.2985	5.43994
P24721	Asialoglycoprotein receptor 2 OS	Asgr2	3.02998	0.92961	2.06401	84.31	4.98	1	2	2	4	301	34.8846	5.21143
Q8R4N0	Citrate lyase subunit beta-like protein, mitochondrial OS	Clybl	0.864935	1.02976	0.590501	296.022	21.89	1	7	7	17	338	37.5248	8.54346
P38647	Stress-70 protein, mitochondrial OS	Hspa9	0.791998	0.923587	0.541006	1501.39	35.94	1	24	25	73	679	73.4156	6.07471
Q9DBJ1	Phosphoglycerate mutase 1 OS	Pgam1	0.83498	0.902665	0.570583	540.013	41.73	2	9	9	24	254	28.8139	7.18115
Q9R111	Guanine deaminase OS	Gda	1.25837	1.06997	0.86088	132.95	7.71	1	2	2	5	454	50.9807	5.52881
P52840	Sulfotransferase 1A1 OS	Sult1a1	1.13161	1.25232	0.774424	200.769	28.18	1	5	7	14	291	33.9522	8.104
Q8BP67	60S ribosomal protein L24 OS	Rpl24	1.49115	1.04187	1.02063	284.415	28.66	1	6	6	11	157	17.7679	11.2534
Q91ZX7	Prolow-density lipoprotein receptor-related protein 1 OS	Lrp1	1.2081	1.15427	0.827007	135.693	1.12	1	4	4	6	4545	504.411	5.36377
Q9R0P3	S-formylglutathione hydrolase OS	Esd	1.36448	1.01674	0.934346	502.456	36.52	1	9	9	19	282	31.2993	7.12256
Q91Z53	Glyoxylate reductase/hydroxypyruvate reductase OS	Grhpr	0.891601	1.03652	0.610782	344.959	26.22	1	7	7	17	328	35.3065	7.6499
P23589	Carbonic anhydrase 5A, mitochondrial OS	Ca5a	0.900783	1.06589	0.617325	73.17	6.35	1	2	2	6	299	34.051	8.00146
P62196	26S protease regulatory subunit 8 OS	Psmc5	1.20041	1.03464	0.82289	292.244	14.78	1	4	5	9	406	45.5971	7.54736
O88487	Cytoplasmic dynein 1 intermediate chain 2 OS	Dync1i2	1.2709	0.99309	0.871713	144.6	4.9	1	3	3	5	612	68.3517	5.2876
P61089	Ubiquitin-conjugating enzyme E2 N OS	Ube2n	1.04959	1.03252	0.720347	335.503	31.58	1	4	4	12	152	17.127	6.56592
Q8BJ64	Choline dehydrogenase, mitochondrial OS	Chdh	0.776251	0.995084	0.53279	546.541	13.76	1	8	8	27	596	66.3724	8.51416
Q8JZK9	Hydroxymethylglutaryl-CoA synthase, cytoplasmic OS	Hmgcs1	1.3297	1.92515	0.912811	563.605	4.42	1	2	3	16	520	57.5325	5.98584
P62880	Guanine nucleotide-binding protein G(I)/G(S)/G(T) subunit beta-2 OS	Gnb2	1.23735	1.13001	0.849787	392.123	13.53	2	2	5	14	340	37.3071	5.99854
P99029	Peroxiredoxin-5, mitochondrial OS	Prdx5	0.950471	1.06174	0.653252	642.656	27.14	1	6	6	27	210	21.8835	8.85107
Q8VCR7	Alpha/beta hydrolase domain-containing protein 14B OS	Abhd14b	0.668662	1.3408	0.459712	357.657	37.62	1	6	6	16	210	22.4366	6.26514
Q8BGT5	Alanine aminotransferase 2 OS	Gpt2	1.14448	1.14418	0.786875	84.5662	4.98	1	3	3	5	522	57.9065	8.00146
P23953	Carboxylesterase 1C OS	Ces1c	1.01627	0.969151	0.699029	526.843	16.79	1	5	8	21	554	61.017	5.05908
Q8BU30	Isoleucine--tRNA ligase, cytoplasmic OS	Iars	1.23374	1.04678	0.848904	118.83	2.69	1	3	3	5	1262	144.179	6.55127
O70251	Elongation factor 1-beta OS	Eef1b	1.36986	0.951082	0.942577	346.917	49.78	1	7	7	12	225	24.6782	4.69092
P62301	40S ribosomal protein S13 OS	Rps13	1.29447	1.02779	0.890905	568.858	38.41	1	7	7	32	151	17.2117	10.5356
Q91VA0	Acyl-coenzyme A synthetase ACSM1, mitochondrial OS	Acsm1	1.11899	1.01362	0.771134	993.439	42.06	2	16	16	42	573	64.719	7.1665
Q99L47	Hsc70-interacting protein OS	St13	0.904641	0.996798	0.623544	140.624	11.59	1	4	4	5	371	41.6295	5.26221
Q8CDN6	Thioredoxin-like protein 1 OS	Txnl1	1.41656	0.988712	0.976655	381.3	38.75	1	7	7	16	289	32.2167	4.95752
Q9DCV4	Regulator of microtubule dynamics protein 1 OS	Rmdn1	0.927769	1.08112	0.640038	85.2167	6.89	1	2	2	3	305	34.9782	8.70459
P62259	14-3-3 protein epsilon OS	Ywhae	1.03906	1.06293	0.717233	483.383	30.98	1	5	8	20	255	29.1554	4.7417
Q9D110	5-formyltetrahydrofolate cyclo-ligase OS	Mthfs	0.692835	0.877805	0.478356	130.14	9.36	1	2	2	5	203	23.1869	7.02002
Q99KK7	Dipeptidyl peptidase 3 OS	Dpp3	1.18812	1.10341	0.821432	174.305	8.94	1	6	6	13	738	82.8461	5.37646
P62849	40S ribosomal protein S24 OS	Rps24	1.14963	1.06459	0.794916	99.04	34.59	1	4	4	7	133	15.4134	10.7847
Q9WVA2	Mitochondrial import inner membrane translocase subunit Tim8 A OS	Timm8a1	0.861492	0.926694	0.596147	97.83	34.02	2	3	3	4	97	11.0353	5.16064
Q8K010	5-oxoprolinase OS	Oplah	0.971769	1.14297	0.672553	289.827	5.75	1	7	7	15	1288	137.525	6.27783
P09411	Phosphoglycerate kinase 1 OS	Pgk1	0.872534	1.01884	0.603929	1397.16	49.88	2	19	19	66	417	44.522	7.89893
P84084	ADP-ribosylation factor 5 OS	Arf5	1.23508	1.00104	0.855056	387.384	32.78	1	2	5	12	180	20.5166	6.78564
Q62448	Eukaryotic translation initiation factor 4 gamma 2 OS	Eif4g2	1.13266	1.00726	0.784631	193.697	2.54	1	2	2	5	906	102.041	7.13721
Q91WK2	Eukaryotic translation initiation factor 3 subunit H OS	Eif3h	1.15401	0.930344	0.799628	79.76	3.41	1	1	1	3	352	39.807	6.66846
Q920E5	Farnesyl pyrophosphate synthase OS	Fdps	1.61447	1.65887	1.11885	630.62	34.28	1	12	12	31	353	40.5557	5.65576
Q64521	Glycerol-3-phosphate dehydrogenase, mitochondrial OS	Gpd2	1.34645	1.3643	0.9332	225.949	7.15	1	5	5	12	727	80.9025	6.60986
Q283N4	2-oxo-4-hydroxy-4-carboxy-5-ureidoimidazoline decarboxylase OS	Urad	1.26024	1.16756	0.873649	412.228	21.35	1	4	4	13	178	20.0042	6.11279
P12367	cAMP-dependent protein kinase type II-alpha regulatory subunit OS	Prkar2a	1.21707	1.0356	0.844091	167.54	6.98	1	2	2	5	401	45.3605	4.89404
P68254	14-3-3 protein theta OS	Ywhaq	0.917461	0.998804	0.636347	699.983	39.59	2	4	9	25	245	27.7608	4.77979
P32020	Non-specific lipid-transfer protein OS	Scp2	0.876487	0.935471	0.608243	1140.96	21.21	1	15	15	56	547	59.0878	7.44482
Q9Z0S1	3'(2'),5'-bisphosphate nucleotidase 1 OS	Bpnt1	1.10334	1.10573	0.765814	209.817	13.31	1	4	4	7	308	33.1751	5.8208
Q99J39	Malonyl-CoA decarboxylase, mitochondrial OS	Mlycd	0.920768	0.928028	0.639109	98.0823	6.3	1	3	3	4	492	54.7013	8.93896
Q8C5H8	NAD kinase 2, mitochondrial OS	Nadk2	0.832269	0.913045	0.577763	276.876	17.48	1	8	8	12	452	50.8269	8.07471
Q9DBL1	Short/branched chain specific acyl-CoA dehydrogenase, mitochondrial OS	Acadsb	0.912666	0.89958	0.633661	106.62	12.04	1	3	3	4	432	47.8433	7.86963
Q07417	Short-chain specific acyl-CoA dehydrogenase, mitochondrial OS	Acads	1.04321	1.06508	0.724329	682.178	27.43	1	10	10	25	412	44.8611	8.47021
P61222	ATP-binding cassette sub-family E member 1 OS	Abce1	1.21108	1.03751	0.841365	256.127	7.85	1	6	6	9	599	67.271	8.33838
P07724	Serum albumin OS	Alb	1.33125	0.919888	0.925497	5995.4	61.84	1	37	37	299	608	68.6477	6.07471
P20918	Plasminogen OS	Plg	1.2521	0.966616	0.87061	181.153	3.45	1	3	3	6	812	90.7489	6.59521
Q9JJI8	60S ribosomal protein L38 OS	Rpl38	1.2233	0.91923	0.850941	119.02	35.71	1	4	4	6	70	8.19872	10.0962
P17047	Lysosome-associated membrane glycoprotein 2 OS	Lamp2	1.28507	1.08002	0.894316	60.5833	2.17	1	1	1	3	415	45.652	7.38623
Q9Z2I0	LETM1 and EF-hand domain-containing protein 1, mitochondrial OS	Letm1	1.0515	1.09808	0.732009	159.946	3.79	1	3	3	5	738	82.9369	6.52197
Q922Q8	Leucine-rich repeat-containing protein 59 OS	Lrrc59	1.38269	0.970304	0.963438	267.63	16.29	1	5	5	10	307	34.8558	9.5249
P62852	40S ribosomal protein S25 OS	Rps25	1.19929	0.905571	0.835768	132.18	28	1	4	4	6	125	13.7337	10.1108
Q3UPL0	Protein transport protein Sec31A OS	Sec31a	1.27475	0.94308	0.88849	557.056	12.11	1	12	12	23	1230	133.486	6.75635
P97478	5-demethoxyubiquinone hydroxylase, mitochondrial OS	Coq7	0.700889	1.00242	0.488548	147.99	5.07	1	1	1	4	217	24.0263	7.1665
Q9ERK4	Exportin-2 OS	Cse1l	1.03111	1.07571	0.718778	113.633	3.19	1	3	3	6	971	110.384	5.77002
Q9D826	Peroxisomal sarcosine oxidase OS	Pipox	0.739091	1.14128	0.515216	501.711	31.28	1	10	10	25	390	43.8184	7.54736
Q8BGQ7	Alanine--tRNA ligase, cytoplasmic OS	Aars	1.24633	1.068	0.868888	458.412	8.68	1	7	7	16	968	106.841	5.66846
Q3UJU9	Regulator of microtubule dynamics protein 3 OS	Rmdn3	1.42593	1.29838	0.994401	106.511	10	1	4	4	7	470	51.997	5.21143
Q9JKR6	Hypoxia up-regulated protein 1 OS	Hyou1	1.54315	0.995331	1.07629	610.442	13.01	1	13	13	29	999	111.112	5.18604
Q922R8	Protein disulfide-isomerase A6 OS	Pdia6	1.55752	0.877363	1.08809	1031.2	30.23	1	11	11	41	440	48.0703	5.13525
Q99L45	Eukaryotic translation initiation factor 2 subunit 2 OS	Eif2s2	1.24151	1.01995	0.868049	267.637	12.69	1	5	5	10	331	38.0682	5.79541
P68037	Ubiquitin-conjugating enzyme E2 L3 OS	Ube2l3	1.14821	1.01965	0.803174	216.779	30.52	1	4	4	9	154	17.8502	8.51416
Q9CQT1	Methylthioribose-1-phosphate isomerase OS	Mri1	1.05172	1.21004	0.735977	121.897	5.42	1	2	2	4	369	39.3864	5.90967
Q91W50	Cold shock domain-containing protein E1 OS	Csde1	1.13636	1.00127	0.795239	123.5	4.89	1	3	3	5	798	88.7348	6.3667
Q9Z0N1	Eukaryotic translation initiation factor 2 subunit 3, X-linked OS	Eif2s3x	1.2339	0.938095	0.863994	117.13	7.2	2	3	3	6	472	51.0332	8.39697
Q9QYR9	Acyl-coenzyme A thioesterase 2, mitochondrial OS	Acot2	1.22331	1.12949	0.856728	318.857	19.65	1	5	8	13	453	49.6257	7.35693
P23116	Eukaryotic translation initiation factor 3 subunit A OS	Eif3a	1.20489	0.988846	0.843928	487.251	13.17	1	21	21	42	1344	161.838	6.771
B2RY56	RNA-binding protein 25 OS	Rbm25	1.19403	1.32325	0.837191	63.31	2.39	1	2	2	4	838	99.4912	6.31592
P51855	Glutathione synthetase OS	Gss	0.935721	0.9908	0.656216	240.782	8.86	1	6	6	19	474	52.214	5.79541
Q9CZU6	Citrate synthase, mitochondrial OS	Cs	1.06683	1.23875	0.748528	585.476	15.95	1	7	7	23	464	51.7034	8.57275
Q60676	Serine/threonine-protein phosphatase 5 OS	Ppp5c	0.968773	1.10041	0.679877	162.241	5.41	1	3	3	7	499	56.8402	6.20166
Q9CXI5	Mesencephalic astrocyte-derived neurotrophic factor OS	Manf	1.76474	0.898893	1.23914	125.54	9.5	1	2	2	4	179	20.3606	8.07471
Q9D7J9	Enoyl-CoA hydratase domain-containing protein 3, mitochondrial OS	Echdc3	0.830417	0.89955	0.583142	345.748	21.33	1	5	5	13	300	32.3818	8.33838
P27659	60S ribosomal protein L3 OS	Rpl3	1.30205	1.05413	0.914641	298.203	17.37	1	8	8	18	403	46.0808	10.2134
P08249	Malate dehydrogenase, mitochondrial OS	Mdh2	0.752708	0.861744	0.528781	2317.88	64.5	1	19	19	76	338	35.5888	8.67529
Q8BHG1	Nardilysin OS	Nrd1	1.32039	0.959288	0.929233	115.92	3.7	1	3	3	4	1161	132.808	4.86865
Q6NZJ6	Eukaryotic translation initiation factor 4 gamma 1 OS	Eif4g1	1.25439	0.971108	0.883086	317.781	7.69	2	12	12	22	1600	175.967	5.40186
Q02819	Nucleobindin-1 OS	Nucb1	1.40786	1.0362	0.99119	151.53	10.24	1	4	4	6	459	53.3759	5.07178
P35585	AP-1 complex subunit mu-1 OS	Ap1m1	1.09844	1.03873	0.773606	105.717	3.78	2	2	2	4	423	48.512	7.29834
Q922B2	Aspartate--tRNA ligase, cytoplasmic OS	Dars	1.11944	1.03733	0.788874	377.808	24.75	1	11	11	21	501	57.1112	6.49365
P62754	40S ribosomal protein S6 OS	Rps6	1.30296	0.994755	0.918374	572.722	35.74	1	12	12	38	249	28.663	10.8433
Q922Q1	Mitochondrial amidoxime reducing component 2 OS	2019-03-02	1.04976	1.14369	0.740599	394.981	16.57	1	5	6	23	338	38.1696	8.67529
Q9CY58	Plasminogen activator inhibitor 1 RNA-binding protein OS	Serbp1	1.04757	1.07771	0.739114	244.827	19.9	1	7	7	11	407	44.6873	8.54346
Q9QUI0	Transforming protein RhoA OS	Rhoa	0.981432	1.04236	0.693082	45.3033	13.99	3	2	2	5	193	21.7681	6.1001
P50136	2-oxoisovalerate dehydrogenase subunit alpha, mitochondrial OS	Bckdha	0.626227	0.822176	0.442278	482.922	20.59	1	9	9	29	442	50.3391	8.06006
Q06138	Calcium-binding protein 39 OS	Cab39	1.05507	1.06123	0.745687	107.893	2.93	1	1	1	3	341	39.8177	6.88818
Q8CAY6	Acetyl-CoA acetyltransferase, cytosolic OS	Acat2	0.74594	1.11549	0.527382	423.181	17.38	1	6	6	18	397	41.2712	7.50342
P09055	Integrin beta-1 OS	Itgb1	1.03021	0.938249	0.72841	78.78	2.88	1	3	3	4	798	88.1733	5.93506
Q91WG0	Acylcarnitine hydrolase OS	Ces2c	2.03559	0.909441	1.43957	153.987	7.66	2	2	4	6	561	62.429	5.69385
Q9WTP6	Adenylate kinase 2, mitochondrial OS	Ak2	0.695681	0.983972	0.492225	413.834	35.15	1	6	6	15	239	26.4517	7.38623
Q91V41	Ras-related protein Rab-14 OS	Rab14	0.992573	0.922387	0.702549	215.581	22.79	13	4	5	11	215	23.8819	6.21436
Q61792	LIM and SH3 domain protein 1 OS	Lasp1	1.6064	0.87426	1.13712	287.844	19.39	1	5	5	11	263	29.9753	7.04932
P97449	Aminopeptidase N OS	Anpep	1.77213	0.965565	1.25491	155.009	4.04	1	3	3	6	966	109.582	5.89697
P60843	Eukaryotic initiation factor 4A-I OS	Eif4a1	1.20131	0.959272	0.85163	421.6	31.28	2	4	12	23	406	46.1246	5.47803
P46735	Unconventional myosin-Ib OS	Myo1b	1.23548	1.0195	0.876935	32.4336	0.63	1	1	1	3	1107	128.483	9.26123
Q8BMJ2	Leucine--tRNA ligase, cytoplasmic OS	Lars	1.32532	1.04637	0.940911	178.023	3.23	1	4	4	6	1178	134.106	7.04932
Q8VCT3	Aminopeptidase B OS	Rnpep	1.0303	1.23803	0.733201	156.2	6.31	1	4	4	5	650	72.3701	5.35107
Q9CQM9	Glutaredoxin-3 OS	Glrx3	1.00008	1.03547	0.712813	169.303	13.06	1	4	4	9	337	37.7544	5.59229
Q9DCS9	NADH dehydrogenase [ubiquinone] 1 beta subcomplex subunit 10 OS	Ndufb10	0.783303	1.00508	0.558599	63.8533	3.98	1	1	1	3	176	21.0104	8.03076
Q76MZ3	Serine/threonine-protein phosphatase 2A 65 kDa regulatory subunit A alpha isoform OS	Ppp2r1a	1.08736	1.11812	0.776172	189.226	10.7	2	5	5	9	589	65.2809	5.10986
Q9Z2G9	Oxidoreductase HTATIP2 OS	Htatip2	1.30993	0.942316	0.935191	164.74	11.57	1	3	3	5	242	26.853	8.5874
P55050	Fatty acid-binding protein, intestinal OS	Fabp2	1.25342	1.26665	0.895352	218.519	34.85	1	5	5	12	132	15.1167	7.23975
P29341	Polyadenylate-binding protein 1 OS	Pabpc1	1.26124	1.01682	0.901057	614.977	20.13	1	11	11	24	636	70.6259	9.49561
Q91YN5	UDP-N-acetylhexosamine pyrophosphorylase OS	Uap1	1.14975	1.35071	0.821589	28.9167	1.53	1	1	1	3	522	58.5716	6.49365
Q8BP47	Asparagine--tRNA ligase, cytoplasmic OS	Nars	1.172	0.965571	0.838046	216.006	7.51	1	3	3	7	559	64.238	5.85889
Q9DB29	Isoamyl acetate-hydrolyzing esterase 1 homolog OS	Iah1	0.79667	0.964245	0.569766	121.03	14.86	1	3	3	5	249	27.9562	5.51611
P62960	Nuclease-sensitive element-binding protein 1 OS	Ybx1	1.08336	0.917021	0.774833	217.983	22.98	3	4	4	7	322	35.7086	9.87646
Q9DCD0	6-phosphogluconate dehydrogenase, decarboxylating OS	Pgd	1.34962	1.0472	0.965866	850.558	22.36	1	9	9	23	483	53.2131	7.2251
Q9DAW9	Calponin-3 OS	Cnn3	0.925185	1.0537	0.662145	121.285	6.67	1	2	2	4	330	36.4058	5.71924
Q99KI0	Aconitate hydratase, mitochondrial OS	Aco2	0.701267	0.974812	0.501939	1254.5	26.28	1	18	18	49	780	85.41	7.92822
Q8BGA8	Acyl-coenzyme A synthetase ACSM5, mitochondrial OS	Acsm5	0.788257	1.04421	0.564323	290.008	7.27	1	4	4	10	578	64.2876	7.72314
P48428	Tubulin-specific chaperone A OS	Tbca	1.12032	1.10808	0.803152	125.645	32.41	1	4	4	5	108	12.7496	5.2749
P60867	40S ribosomal protein S20 OS	Rps20	1.33024	0.992915	0.954075	210.194	25.21	1	3	3	10	119	13.3643	9.93506
P62334	26S protease regulatory subunit 10B OS	Psmc6	1.16688	1.1278	0.837806	141.06	6.94	1	3	3	8	389	44.1451	7.48877
Q8R0N6	Hydroxyacid-oxoacid transhydrogenase, mitochondrial OS	Adhfe1	0.863188	0.88401	0.619859	226.044	7.53	1	4	4	13	465	49.9053	7.57666
P31230	Aminoacyl tRNA synthase complex-interacting multifunctional protein 1 OS	Aimp1	1.0573	1.02937	0.759279	137.03	11.61	1	3	3	5	310	33.9759	8.35303
P46638	Ras-related protein Rab-11B OS	Rab11b	1.20582	1.07336	0.866059	213.888	24.77	2	6	6	12	218	24.4745	5.93506
Q91ZR1	Ras-related protein Rab-4B OS	Rab4b	1.23793	1.13972	0.889603	79.67	9.86	13	1	2	6	213	23.614	6.06201
Q9D662	Protein transport protein Sec23B OS	Sec23b	1.51957	1.16346	1.09289	89.7033	2.35	1	2	2	3	767	86.3815	6.96143
Q9DCL9	Multifunctional protein ADE2 OS	Paics	0.604418	1.13602	0.435177	179.254	9.18	1	3	3	6	425	46.9761	7.2251
Q99K67	Alpha-aminoadipic semialdehyde synthase, mitochondrial OS	Aass	0.322844	0.673457	0.232454	908.489	21.71	1	17	17	36	926	102.909	6.87354
Q9QZE5	Coatomer subunit gamma-1 OS	Copg1	1.27609	0.972492	0.919466	531.893	11.56	1	7	9	23	874	97.4504	5.35107
Q923D2	Flavin reductase (NADPH) OS	Blvrb	0.985188	1.3196	0.710014	279.846	24.76	1	5	5	10	206	22.1834	7.00537
P10630	Eukaryotic initiation factor 4A-II OS	Eif4a2	1.09555	1.01064	0.789705	362.287	24.32	2	1	9	15	407	46.3728	5.47803
P20029	78 kDa glucose-regulated protein OS	Hspa5	1.43199	0.935707	1.03315	2876.26	50.38	1	31	34	137	655	72.3775	5.16064
Q8BMF4	Dihydrolipoyllysine-residue acetyltransferase component of pyruvate dehydrogenase complex, mitochondrial OS	Dlat	0.885947	1.3539	0.639759	94.1467	2.65	1	2	2	3	642	67.8987	8.57275
Q6P5E4	UDP-glucose:glycoprotein glucosyltransferase 1 OS	Uggt1	1.19395	0.869183	0.862292	79.76	3.35	1	4	4	6	1551	176.323	5.61768
P62137	Serine/threonine-protein phosphatase PP1-alpha catalytic subunit OS	Ppp1ca	1.0377	1.07172	0.749567	173.654	8.48	3	3	3	7	330	37.5158	6.32861
Q61035	Histidine--tRNA ligase, cytoplasmic OS	Hars	1.12815	0.979986	0.815014	304.012	9.23	2	5	5	9	509	57.3961	5.99854
Q7TQK5	Coiled-coil domain-containing protein 93 OS	Ccdc93	1.04857	1.07703	0.757567	153.38	4.29	1	2	2	4	629	72.5577	8.29443
Q9EQH3	Vacuolar protein sorting-associated protein 35 OS	Vps35	1.1611	1.08498	0.838931	340.913	14.95	1	10	10	15	796	91.6548	5.43994
Q922D4	Serine/threonine-protein phosphatase 6 regulatory subunit 3 OS	Ppp6r3	0.989099	1.03248	0.714704	54.91	3.08	1	2	2	3	844	94.5933	4.57666
Q5XJY5	Coatomer subunit delta OS	Arcn1	1.30985	1.10923	0.947341	307.765	17.61	1	9	9	12	511	57.1932	6.21436
Q99PL5	Ribosome-binding protein 1 OS	Rrbp1	2.06823	1.02512	1.49658	2821.6	26.36	1	44	44	109	1605	172.776	9.33447
P61979	Heterogeneous nuclear ribonucleoprotein K OS	Hnrnpk	0.950154	1.01527	0.687643	669.998	18.14	1	8	8	26	463	50.9444	5.5415
Q99PT1	Rho GDP-dissociation inhibitor 1 OS	Arhgdia	0.999529	1.00504	0.723426	198.373	19.61	1	4	4	7	204	23.3928	5.19873
Q91XE0	Glycine N-acyltransferase OS	Glyat	0.950989	1.00405	0.688665	320.169	30.74	1	9	10	21	296	34.076	8.27979
P57776	Elongation factor 1-delta OS	Eef1d	1.35257	1.01738	0.980429	184.655	14.23	1	4	4	8	281	31.2739	5.021
O35423	Serine--pyruvate aminotransferase, mitochondrial OS	Agxt	0.589318	0.65423	0.427382	530.372	34.78	1	14	14	22	414	45.8828	8.17725
P46471	26S protease regulatory subunit 7 OS	Psmc2	1.11006	1.04065	0.805153	358.5	14.32	1	5	5	10	433	48.6171	5.94775
Q99K28	ADP-ribosylation factor GTPase-activating protein 2 OS	Arfgap2	1.16628	0.875053	0.847098	91.74	1.92	1	1	1	3	520	56.5631	8.17725
Q9WUZ9	Ectonucleoside triphosphate diphosphohydrolase 5 OS	Entpd5	1.02292	0.966575	0.743113	279.223	14.29	1	6	6	14	427	47.0717	5.2876
Q91YI0	Argininosuccinate lyase OS	Asl	0.828599	0.977199	0.602099	1859.07	53.45	1	23	23	82	464	51.7066	6.96143
P61982	14-3-3 protein gamma OS	Ywhag	1.16292	1.1289	0.845565	726.731	34.82	2	4	9	28	247	28.2849	4.89404
P20108	Thioredoxin-dependent peroxide reductase, mitochondrial OS	Prdx3	0.932254	1.02514	0.678085	194.925	23.35	1	4	4	11	257	28.1094	7.57666
Q9CPY7	Cytosol aminopeptidase OS	Lap3	0.798587	1.04086	0.581439	1053.28	35.65	1	17	17	39	519	56.1058	7.72314
P15532	Nucleoside diphosphate kinase A OS	Nme1	1.12331	1.16789	0.818197	549.086	36.84	1	1	5	22	152	17.1969	7.37158
Q61656	Probable ATP-dependent RNA helicase DDX5 OS	Ddx5	1.02659	0.945024	0.747972	192.581	8.47	2	6	6	8	614	69.2468	8.92432
Q9CR62	Mitochondrial 2-oxoglutarate/malate carrier protein OS	Slc25a11	0.802589	1.04161	0.584798	74.79	5.41	1	2	2	4	314	34.1329	9.93506
Q91WK5	Glycine cleavage system H protein, mitochondrial OS	Gcsh	0.905698	1.01761	0.660008	116.163	5.88	1	1	1	3	170	18.6253	4.75439
Q61316	Heat shock 70 kDa protein 4 OS	Hspa4	1.10129	1.10689	0.803041	611.081	22.12	1	16	16	28	841	94.0733	5.23682
Q9D1D4	Transmembrane emp24 domain-containing protein 10 OS	Tmed10	1.466	1.10578	1.06898	112.38	12.79	1	2	2	4	219	24.8949	6.69775
O55029	Coatomer subunit beta' OS	Copb2	1.29304	0.958708	0.942921	267.881	9.61	1	7	7	10	905	102.384	5.30029
Q9R0P5	Destrin OS	Dstn	1.2638	1.13719	0.922139	626.827	45.45	1	7	8	27	165	18.5095	7.97217
Q8JZQ9	Eukaryotic translation initiation factor 3 subunit B OS	Eif3b	1.18778	0.948336	0.867255	389.173	8.34	1	5	5	14	803	91.3131	5.021
P14685	26S proteasome non-ATPase regulatory subunit 3 OS	Psmd3	1.07549	1.13102	0.786459	258.28	12.45	1	6	6	11	530	60.6803	8.44092
O35887	Calumenin OS	Calu	1.27916	0.896307	0.935499	314.798	21.59	1	5	5	14	315	37.0405	4.66553
Q8K1M6	Dynamin-1-like protein OS	Dnm1l	1.03524	1.05285	0.757763	153.269	4.31	1	4	4	6	742	82.6065	7.04932
Q8CGC7	Bifunctional glutamate/proline--tRNA ligase OS	Eprs	1.08105	1.01756	0.791309	527.831	7.54	1	10	11	16	1512	169.972	7.66455
P11499	Heat shock protein HSP 90-beta OS	Hsp90ab1	1.1499	1.06698	0.842587	3166.18	40.88	1	18	28	128	724	83.2291	5.03369
Q3UEG6	Alanine--glyoxylate aminotransferase 2, mitochondrial OS	Agxt2	0.476696	0.750831	0.349373	160.993	9.16	1	4	4	6	513	57.0778	7.92822
Q02053	Ubiquitin-like modifier-activating enzyme 1 OS	Uba1	1.08315	1.07276	0.793895	1233.23	21.55	2	20	20	46	1058	117.734	5.65576
Q9CQV8	14-3-3 protein beta/alpha OS	Ywhab	0.963498	0.966929	0.706322	675.29	43.9	2	4	9	26	246	28.0689	4.83057
P85094	Isochorismatase domain-containing protein 2A, mitochondrial OS	Isoc2a	0.793706	1.04833	0.582167	216.753	20.39	1	3	3	6	206	22.403	8.01611
Q11136	Xaa-Pro dipeptidase OS	Pepd	1.46924	0.917558	1.07768	217.063	5.48	1	3	3	6	493	54.993	5.78271
Q61768	Kinesin-1 heavy chain OS	Kif5b	0.855136	0.996863	0.627355	59.7567	2.91	3	2	2	3	963	109.484	6.44287
O08553	Dihydropyrimidinase-related protein 2 OS	Dpysl2	0.765341	1.17686	0.562731	89.57	4.55	1	3	3	4	572	62.2386	6.37939
Q80UG5	Septin-9 OS	2019-09-09	1.2475	1.24605	0.91758	127.888	4.63	1	3	3	6	583	65.5339	8.89502
P62821	Ras-related protein Rab-1A OS	Rab1A	1.35121	1.07124	0.994699	521.006	56.59	18	5	12	24	205	22.6634	6.21436
P70168	Importin subunit beta-1 OS	Kpnb1	1.05807	0.933646	0.779394	146.539	4.57	1	3	3	6	876	97.1221	4.77979
Q91VI7	Ribonuclease inhibitor OS	Rnh1	1.11329	1.0686	0.820285	424.793	21.05	1	8	8	16	456	49.7841	4.77979
P14131	40S ribosomal protein S16 OS	Rps16	1.22533	0.946832	0.903203	368.048	32.19	1	6	6	15	146	16.435	10.2134
Q9DCN1	Peroxisomal NADH pyrophosphatase NUDT12 OS	Nudt12	1.12492	1.26799	0.829426	115.625	6.06	1	3	3	4	462	51.4781	7.12256
Q9D2G2	Dihydrolipoyllysine-residue succinyltransferase component of 2-oxoglutarate dehydrogenase complex, mitochondrial OS	Dlst	0.759418	0.915455	0.56038	597.224	24.01	1	9	9	24	454	48.9635	8.95361
P06745	Glucose-6-phosphate isomerase OS	Gpi	1.15213	1.23813	0.850726	652.557	20.25	1	9	9	30	558	62.7272	8.1333
O08585	Clathrin light chain A OS	Clta	1.00398	1.05981	0.741488	138.838	17.02	1	5	5	10	235	25.5885	4.57666
P61924	Coatomer subunit zeta-1 OS	Copz1	1.24355	0.94598	0.919912	130.917	6.21	1	1	1	4	177	20.1855	4.80518
Q9QZW0	Probable phospholipid-transporting ATPase 11C OS	Atp11c	1.05164	1.35346	0.778227	64.95	1.42	1	2	2	4	1129	129.157	7.29834
Q3UGC7	Eukaryotic translation initiation factor 3 subunit J-A OS	Eif3j1	1.06901	0.979582	0.791148	190.79	7.66	2	3	3	7	261	29.3256	4.80518
P61087	Ubiquitin-conjugating enzyme E2 K OS	Ube2k	1.17093	1.00484	0.869422	176.22	13.5	1	2	2	4	200	22.3926	5.43994
Q9R1P4	Proteasome subunit alpha type-1 OS	Psma1	1.00509	1.11289	0.746537	727.287	40.3	1	12	12	32	263	29.5278	6.45557
Q9D8N0	Elongation factor 1-gamma OS	Eef1g	1.34215	1.00035	0.997862	618.349	24.49	1	13	13	37	437	50.0292	6.7417
P70333	Heterogeneous nuclear ribonucleoprotein H2 OS	Hnrnph2	0.830885	0.992246	0.61807	89.96	11.14	1	2	3	5	449	49.2483	6.30322
Q8VDP4	Cell cycle and apoptosis regulator protein 2 OS	Ccar2	1.00897	1.03935	0.750778	92.5467	2.93	1	3	3	6	922	102.938	5.24951
P14211	Calreticulin OS	Calr	1.52825	1.03591	1.13745	932.174	43.75	1	18	18	59	416	47.9649	4.48779
P62869	Transcription elongation factor B polypeptide 2 OS	Tceb2	1.04196	1.09961	0.775647	220.481	21.19	1	3	3	9	118	13.1616	5.0083
Q60597	2-oxoglutarate dehydrogenase, mitochondrial OS	Ogdh	0.891242	1.11666	0.665903	401.021	9.78	1	9	9	24	1023	116.375	6.82959
P15626	Glutathione S-transferase Mu 2 OS	Gstm2	1.36965	0.936926	1.02374	1708.45	65.6	2	7	15	66	218	25.7	7.38623
P08003	Protein disulfide-isomerase A4 OS	Pdia4	1.2731	1.00405	0.951597	1323.88	27.59	1	18	18	58	638	71.9375	5.31299
Q05920	Pyruvate carboxylase, mitochondrial OS	Pc	0.95059	1.14617	0.71116	2704.93	36.59	1	36	36	111	1178	129.602	6.7124
Q8VD00	Transmembrane protein 97 OS	Tmem97	2.31462	1.505	1.73197	36.9633	22.73	1	3	3	4	176	20.7973	9.27588
Q9QUM9	Proteasome subunit alpha type-6 OS	Psma6	0.999556	1.11583	0.748343	482.73	27.24	1	6	6	17	246	27.3548	6.75635
P35279	Ras-related protein Rab-6A OS	Rab6a	1.22016	0.985623	0.913551	135.427	9.62	13	1	2	6	208	23.5749	5.5415
P09813	Apolipoprotein A-II OS	Apoa2	1.58173	1.38776	1.18437	134.88	18.63	1	2	2	5	102	11.3017	7.18115
Q8BK64	Activator of 90 kDa heat shock protein ATPase homolog 1 OS	Ahsa1	0.982803	1.02365	0.737372	131.73	5.33	1	2	2	6	338	38.0932	5.52881
Q9DC50	Peroxisomal carnitine O-octanoyltransferase OS	Crot	0.758755	1.15733	0.56934	651.781	29.08	1	15	15	38	612	70.2191	6.72705
Q9Z2X1	Heterogeneous nuclear ribonucleoprotein F OS	Hnrnpf	0.932658	1.00324	0.700937	102.987	12.53	1	3	4	6	415	45.7009	5.49072
O09174	Alpha-methylacyl-CoA racemase OS	Amacr	0.811408	0.999033	0.610289	276.65	15.22	1	5	5	8	381	41.6775	7.40088
Q93092	Transaldolase OS	Taldo1	1.25801	1.11795	0.946226	433.391	19.29	1	7	7	20	337	37.3634	7.03467
P63242	Eukaryotic translation initiation factor 5A-1 OS	Eif5a	1.15272	1.0552	0.868013	208.371	20.78	2	4	4	14	154	16.8214	5.23682
Q925N2	Sideroflexin-2 OS	Sfxn2	0.627939	0.743999	0.473051	129.049	8.07	1	3	3	6	322	36.1174	8.82178
Q62167	ATP-dependent RNA helicase DDX3X OS	Ddx3x	1.26667	0.951297	0.954256	198.87	10.57	4	6	6	9	662	73.056	7.18115
Q91ZV0	Melanoma inhibitory activity protein 2 OS	Mia2	0.947706	1.07104	0.714461	145.397	2.29	1	5	5	9	1396	156.365	4.55127
P68368	Tubulin alpha-4A chain OS	Tuba4a	0.974331	1.12333	0.7346	1246.94	58.26	2	6	19	57	448	49.8924	5.05908
P39054	Dynamin-2 OS	Dnm2	1.44382	1.01412	1.08866	199.016	4.02	2	3	3	6	870	98.0841	7.43018
Q3U0V1	Far upstream element-binding protein 2 OS	Khsrp	0.741596	0.985861	0.559315	90.8367	2.81	1	2	2	3	748	76.7277	7.32764
Q9DAS9	Guanine nucleotide-binding protein G(I)/G(S)/G(O) subunit gamma-12 OS	Gng12	1.15229	1.10368	0.869131	74.34	25	1	2	2	3	72	7.99212	8.96826
Q9DCS3	Trans-2-enoyl-CoA reductase, mitochondrial OS	Mecr	0.833332	0.819515	0.628584	88.7459	5.63	1	2	2	3	373	40.3173	9.0708
Q8BWY3	Eukaryotic peptide chain release factor subunit 1 OS	Etf1	1.31698	0.931311	0.993738	106.873	4.58	1	2	2	3	437	49.0002	5.70654
Q9D8U8	Sorting nexin-5 OS	Snx5	1.05534	1.22015	0.796597	162.19	4.46	1	2	2	4	404	46.7681	6.62451
Q8VEK3	Heterogeneous nuclear ribonucleoprotein U OS	Hnrnpu	0.80898	0.965202	0.610781	218.906	10.75	1	7	7	10	800	87.8627	6.23975
P70122	Ribosome maturation protein SBDS OS	Sbds	1.11473	1.08668	0.841792	68.4933	7.2	1	2	2	5	250	28.7623	8.76318
Q9CQ60	6-phosphogluconolactonase OS	Pgls	1.00739	1.28449	0.760752	134.961	12.45	1	3	3	8	257	27.2374	5.84619
P05202	Aspartate aminotransferase, mitochondrial OS	Got2	0.779104	0.943836	0.588819	1683.13	61.16	1	24	24	73	430	47.3812	8.99756
P02088	Hemoglobin subunit beta-1 OS	Hbb-b1	1.33046	1.21573	1.00598	2430.42	79.59	3	11	11	110	147	15.8301	7.6499
Q01279	Epidermal growth factor receptor OS	Egfr	1.1572	0.922961	0.875335	108.72	3.55	1	3	3	4	1210	134.766	6.85889
P01942	Hemoglobin subunit alpha OS	Hba	1.3851	1.32346	1.04823	3321.42	47.89	2	7	7	154	142	15.0758	8.22119
Q9DCU9	4-hydroxy-2-oxoglutarate aldolase, mitochondrial OS	Hoga1	0.57231	0.827396	0.433285	148.637	10.28	1	3	3	4	321	34.6219	7.72314
Q9D6R2	Isocitrate dehydrogenase [NAD] subunit alpha, mitochondrial OS	Idh3a	0.847855	1.10855	0.642216	178.38	12.84	1	5	5	7	366	39.6131	6.72705
Q9DAD6	Profilin-3 OS	Pfn3	0.982772	0.903779	0.745332	165.438	6.57	1	1	1	7	137	14.6876	8.39697
Q9Z2U0	Proteasome subunit alpha type-7 OS	Psma7	0.995657	1.03692	0.75563	468.59	33.87	2	9	9	27	248	27.8376	8.45557
Q3TCJ1	BRISC complex subunit Abro1 OS	Fam175b	1.02824	1.05389	0.781685	59.2	1.93	1	1	1	3	415	46.9139	6.17627
P35293	Ras-related protein Rab-18 OS	Rab18	1.14578	1.39004	0.871805	74.5467	11.65	1	2	2	4	206	23.0207	5.36377
Q9Z1Q9	Valine--tRNA ligase OS	Vars	1.13865	1.04443	0.866478	416.177	6.18	1	6	6	15	1263	140.127	7.76709
Q9CWK8	Sorting nexin-2 OS	Snx2	1.07893	1.06839	0.82139	132.88	4.43	1	2	2	3	519	58.4348	5.12256
P70441	Na(+)/H(+) exchange regulatory cofactor NHE-RF1 OS	Slc9a3r1	0.935127	1.10561	0.712234	362.254	21.13	1	6	6	17	355	38.5765	5.89697
Q64433	10 kDa heat shock protein, mitochondrial OS	Hspe1	0.720951	0.947738	0.549628	533.825	68.63	1	8	8	23	102	10.9559	8.35303
P60766	Cell division control protein 42 homolog OS	Cdc42	1.09186	1.02732	0.832764	324.553	29.84	3	4	5	13	191	21.245	6.55127
P61161	Actin-related protein 2 OS	Actr2	1.14808	0.954612	0.875821	63.6833	4.82	1	2	2	3	394	44.7322	6.7417
Q9D0I9	Arginine--tRNA ligase, cytoplasmic OS	Rars	1.21778	0.992244	0.929124	125.576	3.64	1	3	3	6	660	75.6251	7.54736
Q9WVJ2	26S proteasome non-ATPase regulatory subunit 13 OS	Psmd13	1.06483	1.02724	0.812455	177.582	15.96	1	6	6	8	376	42.7821	5.70654
P97742	Carnitine O-palmitoyltransferase 1, liver isoform OS	Cpt1a	0.984713	0.870548	0.752164	286.901	9.44	1	6	6	18	773	88.1947	8.6167
P32233	Developmentally-regulated GTP-binding protein 1 OS	Drg1	1.07234	0.980645	0.819815	131.67	4.36	1	1	1	3	367	40.4868	8.89502
P59017	Bcl-2-like protein 13 OS	Bcl2l13	0.719568	0.892126	0.550759	177.079	4.84	1	2	2	5	434	46.6905	4.58936
Q8K411	Presequence protease, mitochondrial OS	Pitrm1	0.905536	0.921392	0.693874	105.79	2.51	1	3	3	4	1036	117.297	7.1958
Q9CZS1	Aldehyde dehydrogenase X, mitochondrial OS	Aldh1b1	0.933594	0.848178	0.715756	1194.24	42.97	2	22	24	68	519	57.5165	7.02002
P63101	14-3-3 protein zeta/delta OS	Ywhaz	0.898296	1.06953	0.688929	931.682	40	1	5	9	29	245	27.7537	4.79248
Q8BRF7	Sec1 family domain-containing protein 1 OS	Scfd1	1.2643	1.01326	0.969691	183.458	6.57	1	4	4	9	639	72.2771	6.37939
Q60864	Stress-induced-phosphoprotein 1 OS	Stip1	1.07247	1.06934	0.822981	130.4	8.1	1	5	5	6	543	62.5424	6.80029
P21300	Aldose reductase-related protein 1 OS	Akr1b7	1.11366	0.781899	0.856116	94.814	6.01	2	1	2	5	316	35.9658	7.25439
Q60865	Caprin-1 OS	Caprin1	1.208	1.12398	0.929401	132.486	3.54	1	3	3	5	707	78.1208	5.24951
Q9DBG3	AP-2 complex subunit beta OS	Ap2b1	1.10237	1.22635	0.849179	202.605	5.66	2	6	6	11	937	104.516	5.37646
Q9D379	Epoxide hydrolase 1 OS	Ephx1	0.695832	0.797208	0.537727	610.524	20	1	11	11	34	455	52.543	8.35303
Q8VDM4	26S proteasome non-ATPase regulatory subunit 2 OS	Psmd2	0.994788	1.05564	0.769752	180.881	8.15	1	5	5	8	908	100.139	5.17334
Q9Z1D1	Eukaryotic translation initiation factor 3 subunit G OS	Eif3g	1.11212	1.10467	0.861451	139.613	5.63	1	3	3	6	320	35.6159	5.89697
P97461	40S ribosomal protein S5 OS	Rps5	1.16564	0.935712	0.906244	225.012	19.61	1	5	5	9	204	22.875	9.71533
Q8CEI1	BolA-like protein 3 OS	Bola3	0.721114	0.978316	0.561193	59.17	6.36	1	1	1	3	110	12.2203	8.96826
P62897	Cytochrome c, somatic OS	Cycs	0.805243	1.15275	0.626842	179.112	38.1	2	4	4	9	105	11.598	9.5835
P61205	ADP-ribosylation factor 3 OS	Arf3	1.37177	1.2436	1.06838	436.625	39.23	3	3	6	18	181	20.5877	7.43018
Q2TPA8	Hydroxysteroid dehydrogenase-like protein 2 OS	Hsdl2	1.02282	0.967024	0.798651	278.64	11.22	1	5	5	14	490	54.1739	6.7417
Q9JLI6	Selenocysteine lyase OS	Scly	1.47463	1.18489	1.15276	128.153	10.42	1	4	4	6	432	47.1441	6.80029
Q9JMA1	Ubiquitin carboxyl-terminal hydrolase 14 OS	Usp14	1.07981	0.993599	0.844438	237.306	9.33	2	5	5	8	493	55.966	5.23682
P53994	Ras-related protein Rab-2A OS	Rab2a	1.13236	1.09389	0.887493	32.53	4.25	1	1	1	3	212	23.5328	6.53662
P06151	L-lactate dehydrogenase A chain OS	Ldha	1.29399	1.05285	1.01625	1627.84	44.58	3	16	16	66	332	36.4752	7.73779
Q9CQC6	Basic leucine zipper and W2 domain-containing protein 1 OS	Bzw1	1.1387	0.960173	0.894373	217.235	7.88	1	4	4	8	419	48.0127	5.92236
P16858	Glyceraldehyde-3-phosphate dehydrogenase OS	Gapdh	0.977973	1.15048	0.768411	1291.85	59.16	2	15	15	56	333	35.7872	8.25049
O55143	Sarcoplasmic/endoplasmic reticulum calcium ATPase 2 OS	Atp2a2	0.976936	0.987483	0.767645	441.237	7.85	2	8	8	17	1044	114.784	5.33838
Q80Y14	Glutaredoxin-related protein 5, mitochondrial OS	Glrx5	1.04376	1.26101	0.820416	162.05	13.82	1	2	2	4	152	16.2824	6.55127
Q8VIJ6	Splicing factor, proline- and glutamine-rich OS	Sfpq	0.733716	1.11295	0.57747	209.743	4.29	2	2	2	6	699	75.3943	9.43701
Q99KN9	Clathrin interactor 1 OS	Clint1	1.16449	1.03196	0.916972	184.074	4.6	1	3	3	6	631	68.4688	6.25244
Q64378	Peptidyl-prolyl cis-trans isomerase FKBP5 OS	Fkbp5	1.66188	1.09408	1.31006	97.9733	4.82	1	2	2	3	456	50.9336	7.79639
Q80X90	Filamin-B OS	Flnb	0.848669	0.928543	0.669253	199.787	1.42	1	3	4	9	2602	277.651	5.70654
Q9QZ88	Vacuolar protein sorting-associated protein 29 OS	Vps29	1.10371	1.05882	0.870484	88.58	11.54	1	2	2	3	182	20.4827	6.78564
P97379	Ras GTPase-activating protein-binding protein 2 OS	G3bp2	1.62742	0.975265	1.28381	75.6776	4.15	1	2	2	3	482	54.0548	5.61768
P61211	ADP-ribosylation factor-like protein 1 OS	Arl1	1.10973	0.931667	0.876163	74.21	12.15	1	2	2	4	181	20.3985	5.71924
O88696	Putative ATP-dependent Clp protease proteolytic subunit, mitochondrial OS	Clpp	0.972338	0.909667	0.768054	57.14	12.13	1	2	2	4	272	29.7813	7.47412
Q8CIE6	Coatomer subunit alpha OS	Copa	1.22008	0.998911	0.964471	399.269	6.7	1	8	8	18	1224	138.344	7.6499
P27773	Protein disulfide-isomerase A3 OS	Pdia3	1.26093	1.03533	0.997155	1331.91	51.68	1	28	28	68	505	56.6427	6.21436
P48024	Eukaryotic translation initiation factor 1 OS	Eif1	0.983525	0.919229	0.779841	150.123	26.55	2	2	2	3	113	12.7386	7.44482
Q9DBC7	cAMP-dependent protein kinase type I-alpha regulatory subunit OS	Prkar1a	1.14251	1.14886	0.908072	206.137	9.45	2	4	4	7	381	43.158	5.35107
P11031	Activated RNA polymerase II transcriptional coactivator p15 OS	Sub1	1.62735	1.03863	1.29373	151.32	8.66	1	1	1	4	127	14.4184	9.59814
P00920	Carbonic anhydrase 2 OS	Ca2	1.29514	1.28614	1.02968	367.96	30.38	1	6	6	13	260	29.0145	7.00537
Q07076	Annexin A7 OS	Anxa7	0.869461	1.00236	0.69211	392.939	9.94	1	4	4	14	463	49.8933	6.17627
Q3U1J4	DNA damage-binding protein 1 OS	Ddb1	0.767468	0.910511	0.610973	67.52	1.49	1	2	2	3	1140	126.772	5.26221
Q91X83	S-adenosylmethionine synthase isoform type-1 OS	Mat1a	1.02129	0.872731	0.813284	1754.48	53.79	2	15	15	69	396	43.481	5.8208
Q3THK7	GMP synthase [glutamine-hydrolyzing] OS	Gmps	1.03633	1.1009	0.825386	105.807	2.89	1	2	2	3	693	76.6749	6.72705
Q9Z2U1	Proteasome subunit alpha type-5 OS	Psma5	0.974891	1.31854	0.776594	236.531	16.18	1	4	4	9	241	26.3942	4.79248
P62874	Guanine nucleotide-binding protein G(I)/G(S)/G(T) subunit beta-1 OS	Gnb1	1.04791	1.1112	0.836037	306.285	10	2	1	4	12	340	37.353	5.99854
Q3B7Z2	Oxysterol-binding protein 1 OS	Osbp	1.18965	1.14281	0.951476	84.6767	3.98	1	3	3	6	805	88.7411	7.1958
Q9WUM3	Coronin-1B OS	Coro1b	1.05682	1.22727	0.849764	161.584	4.75	1	3	3	6	484	53.878	5.78271
Q9CRC0	Vitamin K epoxide reductase complex subunit 1 OS	Vkorc1	1.04036	1.22586	0.836632	137.529	12.42	1	2	2	7	161	17.7564	9.14404
Q99LP6	GrpE protein homolog 1, mitochondrial OS	Grpel1	0.827059	1.08915	0.665222	246.684	29.03	1	6	6	13	217	24.2919	8.38232
O70435	Proteasome subunit alpha type-3 OS	Psma3	1.03127	1.14761	0.830896	259.471	27.84	1	8	8	17	255	28.3871	5.43994
O08795	Glucosidase 2 subunit beta OS	Prkcsh	1.09801	1.15479	0.884762	301.451	13.63	1	7	7	14	521	58.7558	4.4624
Q61699	Heat shock protein 105 kDa OS	Hsph1	0.982737	1.09569	0.792113	101.607	3.26	1	2	2	3	858	96.3464	5.52881
Q91YH5	Atlastin-3 OS	Atl3	0.839488	1.2456	0.677092	107.51	3.88	1	2	2	5	541	60.5366	6.1001
P62192	26S protease regulatory subunit 4 OS	Psmc1	0.93828	1.02279	0.756812	104.997	8.86	1	3	4	5	440	49.1537	6.21436
P34884	Macrophage migration inhibitory factor OS	Mif	0.892802	1.49274	0.720456	66.2	13.91	1	2	2	4	115	12.4962	7.34229
Q9R0Q3	Transmembrane emp24 domain-containing protein 2 OS	Tmed2	1.23277	1.15127	0.995544	290.593	14.93	1	3	3	12	201	22.6903	5.17334
Q64727	Vinculin OS	Vcl	0.884805	1.22819	0.714987	547.03	10.23	1	11	11	21	1066	116.644	5.99854
P63028	Translationally-controlled tumor protein OS	Tpt1	1.56239	1.08024	1.26375	101.96	12.79	1	2	2	5	172	19.4496	4.85596
Q9WUU7	Cathepsin Z OS	Ctsz	1.90258	1.04945	1.54029	203.04	18.95	1	6	6	10	306	33.9742	6.59521
Q6P8X1	Sorting nexin-6 OS	Snx6	0.998548	1.16619	0.808562	109.018	6.4	1	3	3	5	406	46.6198	6.16357
P08113	Endoplasmin OS	Hsp90b1	1.27919	0.989958	1.03782	2316.31	42.02	1	32	33	100	802	92.4183	4.81787
P09671	Superoxide dismutase [Mn], mitochondrial OS	Sod2	1.0105	1.1582	0.820459	567.859	30.18	1	7	7	24	222	24.5875	8.6167
Q9QYJ0	DnaJ homolog subfamily A member 2 OS	Dnaja2	1.15733	1.2481	0.942338	55.6002	6.55	1	3	3	4	412	45.7166	6.48096
O09061	Proteasome subunit beta type-1 OS	Psmb1	0.979311	1.1969	0.797791	85.2667	16.67	1	3	3	7	240	26.3553	7.81104
Q9JJU8	SH3 domain-binding glutamic acid-rich-like protein OS	Sh3bgrl	0.900213	1.11559	0.733449	179.927	28.07	1	3	3	7	114	12.8032	4.91943
O35685	Nuclear migration protein nudC OS	Nudc	1.13807	1.11777	0.927424	153.93	15.96	1	5	5	9	332	38.3343	5.26221
Q64464	Cytochrome P450 3A13 OS	Cyp3a13	1.20972	1.08293	0.987586	217.21	14.91	1	7	7	11	503	57.4551	8.57275
Q9Z1Z0	General vesicular transport factor p115 OS	Uso1	1.30967	1.01368	1.07003	150.234	5.21	1	5	5	9	959	106.917	4.93213
Q9D1A2	Cytosolic non-specific dipeptidase OS	Cndp2	1.20696	1.1714	0.986224	500.411	13.89	1	5	5	15	475	52.7336	5.65576
P19221	Prothrombin OS	F2	1.58283	1.01282	1.29409	182.235	5.02	1	4	4	8	618	70.2237	6.43018
P62274	40S ribosomal protein S29 OS	Rps29	1.40363	1.2954	1.1498	41.77	32.14	1	2	2	4	56	6.6723	10.1255
Q8CFX1	GDH/6PGL endoplasmic bifunctional protein OS	H6pd	1.27511	1.11769	1.04668	394.238	11.28	1	8	8	18	789	88.8717	6.93213
Q60668	Heterogeneous nuclear ribonucleoprotein D0 OS	Hnrnpd	0.676334	1.08067	0.556172	119.27	10.99	2	3	4	5	355	38.3303	7.81104
Q4VAA2	Protein CDV3 OS	Cdv3	1.00965	0.976442	0.830614	382.82	11.03	1	3	3	10	281	29.7113	6.1001
Q9Z1T1	AP-3 complex subunit beta-1 OS	Ap3b1	1.10191	0.993946	0.908422	108.71	1.81	1	2	2	3	1105	122.664	5.65576
Q6IRU5	Clathrin light chain B OS	Cltb	1.23341	0.972359	1.01795	74.7121	10.92	1	3	3	3	229	25.1562	4.62744
Q921H8	3-ketoacyl-CoA thiolase A, peroxisomal OS	Acaa1a	0.976244	1.02583	0.805999	1302.35	46.23	1	4	13	35	424	43.9257	8.44092
P62911	60S ribosomal protein L32 OS	Rpl32	1.17848	1.2424	0.974983	90.0541	25.19	2	4	4	6	135	15.8498	11.3267
P27546	Microtubule-associated protein 4 OS	Map4	0.961158	1.06125	0.797202	52.6133	1.6	1	2	2	3	1125	117.357	4.98291
P10126	Elongation factor 1-alpha 1 OS	Eef1a1	1.23861	1.12851	1.02761	870.699	39.61	2	14	14	55	462	50.0821	9.01221
Q99MN1	Lysine--tRNA ligase OS	Kars	1.17966	1.15724	0.979025	232.142	9.92	1	6	6	9	595	67.7965	5.93506
P07901	Heat shock protein HSP 90-alpha OS	Hsp90aa1	1.04897	1.08489	0.871764	2009.81	30.01	1	11	20	83	733	84.7348	5.0083
O35639	Annexin A3 OS	Anxa3	0.862846	1.09658	0.717313	152.836	12.38	2	3	3	6	323	36.3616	5.75732
P60335	Poly(rC)-binding protein 1 OS	Pcbp1	1.04518	1.00423	0.869062	549.355	25	4	8	8	21	356	37.4739	7.09326
Q9R1P0	Proteasome subunit alpha type-4 OS	Psma4	0.940248	1.13123	0.782793	80.8014	13.41	1	4	4	5	261	29.4522	7.72314
P63017	Heat shock cognate 71 kDa protein OS	Hspa8	1.14669	1.03422	0.955569	2235.19	46.59	2	25	31	103	646	70.8272	5.51611
Q3THE2	Myosin regulatory light chain 12B OS	Myl12b	1.09331	0.936291	0.911234	276.9	18.6	2	3	3	10	172	19.7665	4.84326
P45376	Aldose reductase OS	Akr1b1	0.904164	1.05624	0.754857	129.15	12.03	2	3	4	6	316	35.7095	7.18115
Q9JIF7	Coatomer subunit beta OS	Copb1	1.2877	1.03099	1.07888	205.945	11.54	1	9	9	13	953	106.998	5.99854
P62774	Myotrophin OS	Mtpn	0.972639	1.02026	0.814918	85.05	22.03	1	2	2	4	118	12.8526	5.51611
O55013	Trafficking protein particle complex subunit 3 OS	Trappc3	1.04122	1.11283	0.87347	114.99	10	1	2	2	4	180	20.2892	4.95752
P10605	Cathepsin B OS	Ctsb	1.2156	0.999902	1.02029	1034.45	30.38	1	8	8	28	339	37.2557	5.90967
O08677	Kininogen-1 OS	Kng1	1.29479	1.02876	1.08831	319.066	10.14	1	7	7	13	661	73.0564	6.53662
Q9D1M0	Protein SEC13 homolog OS	Sec13	1.19309	1.12355	1.00382	92.095	10.25	1	3	3	8	322	35.5431	5.37646
P09405	Nucleolin OS	Ncl	0.983191	0.998093	0.828201	643.494	19.38	1	15	15	25	707	76.6768	4.75439
P47753	F-actin-capping protein subunit alpha-1 OS	Capza1	1.11091	1.30493	0.936304	123.39	18.88	1	4	4	5	286	32.9193	5.5542
P19157	Glutathione S-transferase P 1 OS	Gstp1	1.58947	0.863473	1.34163	1495.23	51.43	2	7	7	51	210	23.5941	7.86963
Q9CVB6	Actin-related protein 2/3 complex subunit 2 OS	Arpc2	1.05744	1.10463	0.895985	293.598	18.67	1	6	6	13	300	34.3355	7.35693
Q9EQU5	Protein SET OS	Set	0.891	0.896515	0.759534	237.52	7.27	1	2	2	5	289	33.3577	4.32275
Q9CYA0	Cysteine-rich with EGF-like domain protein 2 OS	Creld2	2.23294	0.932103	1.90377	128.541	14.57	1	4	4	7	350	38.1938	4.57666
P97807	Fumarate hydratase, mitochondrial OS	Fh	0.661217	0.837625	0.564398	947.591	24.26	1	12	12	40	507	54.3221	9.0415
Q9D819	Inorganic pyrophosphatase OS	Ppa1	0.725959	0.881789	0.622716	602.973	51.21	1	10	10	26	289	32.6462	5.60498
Q8R081	Heterogeneous nuclear ribonucleoprotein L OS	Hnrnpl	0.699893	1.02989	0.601253	112.96	9.04	1	3	3	5	586	63.9233	8.104
P54728	UV excision repair protein RAD23 homolog B OS	Rad23b	0.856601	1.07075	0.740109	119.838	6.49	1	3	3	5	416	43.4858	4.83057
E9PV24	Fibrinogen alpha chain OS	Fga	1.23175	0.982566	1.06565	610.901	13.05	1	10	10	25	789	87.3753	6.11279
Q91XC8	Death-associated protein 1 OS	Dap	1.33008	0.811498	1.15266	113.19	15.69	1	2	2	10	102	11.1477	9.36377
Q9DCM0	Persulfide dioxygenase ETHE1, mitochondrial OS	Ethe1	0.324328	0.817264	0.281163	165.407	19.69	1	4	4	6	254	27.7211	7.2251
Q7TQI3	Ubiquitin thioesterase OTUB1 OS	Otub1	0.975883	1.15902	0.849631	83.5367	9.96	1	2	2	3	271	31.2504	4.94482
Q8BXA1	Golgi integral membrane protein 4 OS	Golim4	1.04169	1.01667	0.90754	158.25	7.94	1	4	4	5	655	76.7386	4.83057
P19639	Glutathione S-transferase Mu 3 OS	Gstm3	0.858685	0.725382	0.749364	1467.18	60.09	1	6	14	58	218	25.685	7.76709
P59999	Actin-related protein 2/3 complex subunit 4 OS	Arpc4	1.07155	1.18046	0.935255	152.736	19.05	1	4	4	9	168	19.6543	8.42627
O55135	Eukaryotic translation initiation factor 6 OS	Eif6	1.07911	1.05522	0.942711	106.627	8.57	1	2	2	3	245	26.4942	4.7417
P47791	Glutathione reductase, mitochondrial OS	Gsr	0.98929	1.00101	0.864567	127.888	11	1	4	4	8	500	53.6285	7.98682
O70475	UDP-glucose 6-dehydrogenase OS	Ugdh	0.680092	0.82743	0.594361	719.09	27.59	1	10	10	24	493	54.7973	7.56201
P68510	14-3-3 protein eta OS	Ywhah	1.00211	1.05365	0.877275	529.724	34.15	2	3	8	19	246	28.194	4.89404
P28665	Murinoglobulin-1 OS	Mug1	0.446878	1.01174	0.393512	163.32	2.78	1	2	5	8	1476	165.193	6.41748
Q921F2	TAR DNA-binding protein 43 OS	Tardbp	0.744151	1.10667	0.655377	123.741	5.8	1	3	3	8	414	44.5193	6.69775
Q9QYB1	Chloride intracellular channel protein 4 OS	Clic4	1.11236	0.976936	0.98202	126.79	4.74	1	1	1	6	253	28.7107	5.59229
Q5U405	Transmembrane protease serine 13 OS	Tmprss13	1.03207	1.39358	0.912676	92.0384	1.47	1	1	1	20	543	59.7679	9.01221
Q99KQ4	Nicotinamide phosphoribosyltransferase OS	Nampt	0.886477	0.989078	0.784138	320.242	14.87	1	7	7	11	491	55.4125	7.15186
P51150	Ras-related protein Rab-7a OS	Rab7a	0.971053	1.00435	0.860889	53.8767	10.14	1	2	2	3	207	23.4748	6.69775
Q8BMA6	Signal recognition particle subunit SRP68 OS	Srp68	1.36879	1.15394	1.21475	64.76	4	1	2	2	3	625	70.5303	8.57275
O70325	Phospholipid hydroperoxide glutathione peroxidase, mitochondrial OS	Gpx4	0.843317	0.811437	0.748822	105.347	12.18	1	2	2	3	197	22.2149	8.45557
Q8VBT2	L-serine dehydratase/L-threonine deaminase OS	Sds	0.310305	0.719924	0.276921	185.54	24.46	1	5	5	11	327	34.5712	7.12256
P18242	Cathepsin D OS	Ctsd	1.11341	1.12858	0.997526	743.393	18.05	1	7	7	28	410	44.925	7.15186
Q9QXD1	Peroxisomal acyl-coenzyme A oxidase 2 OS	Acox2	0.915834	0.972143	0.823311	387.467	12.33	1	8	8	20	681	76.814	7.45947
O88342	WD repeat-containing protein 1 OS	Wdr1	0.959755	1.13557	0.863408	197.595	9.57	1	4	4	7	606	66.365	6.59521
Q61937	Nucleophosmin OS	Npm1	0.902356	0.921416	0.811893	360.965	12.67	1	4	4	13	292	32.5398	4.76709
P25688	Uricase OS	Uox	1.09685	1.06112	0.986906	195.294	11.88	1	4	4	7	303	35.017	8.35303
Q05144	Ras-related C3 botulinum toxin substrate 2 OS	Rac2	0.893006	1.11221	0.805328	153.87	18.75	5	3	4	7	192	21.4271	7.60596
Q64459	Cytochrome P450 3A11 OS	Cyp3a11	0.429919	1.14897	0.388847	395.489	18.06	1	2	6	15	504	57.817	8.82178
P40124	Adenylyl cyclase-associated protein 1 OS	Cap1	1.09853	1.15926	1.00554	263.634	17.3	1	8	8	15	474	51.5324	7.51807
P50518	V-type proton ATPase subunit E 1 OS	Atp6v1e1	0.879938	0.938315	0.806105	128.16	12.39	2	3	3	4	226	26.1408	8.42627
P05201	Aspartate aminotransferase, cytoplasmic OS	Got1	0.379655	0.710011	0.347951	757.296	43.83	1	16	16	37	413	46.2185	7.13721
Q00623	Apolipoprotein A-I OS	Apoa1	0.954991	1.16524	0.876033	861.539	43.18	1	13	13	41	264	30.5966	5.73193
Q9D0E1	Heterogeneous nuclear ribonucleoprotein M OS	Hnrnpm	0.646407	1.00658	0.594484	77.4047	7.41	1	7	7	11	729	77.5974	8.63135
P36552	Oxygen-dependent coproporphyrinogen-III oxidase, mitochondrial OS	Cpox	0.908976	1.07992	0.836501	126.644	7.45	1	3	3	4	443	49.6828	8.52881
Q9R1T2	SUMO-activating enzyme subunit 1 OS	Sae1	0.996384	1.09068	0.920131	68.97	4.29	1	2	2	3	350	38.5956	5.36377
Q99JI6	Ras-related protein Rap-1b OS	Rap1b	0.957404	1.17766	0.884799	396.196	29.89	2	6	6	18	184	20.8116	5.78271
Q9JLV1	BAG family molecular chaperone regulator 3 OS	Bag3	1.14228	1.01496	1.05598	137.26	7.97	1	4	4	7	577	61.8222	7.26904
Q9EQH2	Endoplasmic reticulum aminopeptidase 1 OS	Erap1	1.03014	1.12197	0.953546	83.64	3.55	1	3	3	4	930	106.531	6.20166
P13020	Gelsolin OS	Gsn	0.831486	1.13435	0.770316	169.22	2.82	1	2	2	5	780	85.8881	6.17627
O35286	Putative pre-mRNA-splicing factor ATP-dependent RNA helicase DHX15 OS	Dhx15	0.952228	1.14382	0.882179	119.043	2.64	1	2	2	3	795	90.9492	7.45947
Q920B9	FACT complex subunit SPT16 OS	Supt16h	0.833199	0.759028	0.772288	68.9467	0.67	1	1	1	3	1047	119.749	5.65576
O89017	Legumain OS	Lgmn	1.34175	1.34413	1.24523	302.93	9.89	1	3	3	10	435	49.3413	6.39209
Q00915	Retinol-binding protein 1 OS	Rbp1	0.348532	0.79127	0.323546	243.367	14.81	1	3	3	7	135	15.8358	5.24951
P48036	Annexin A5 OS	Anxa5	0.817745	1.18115	0.759669	789.762	51.1	1	16	16	43	319	35.7302	4.95752
P30204	Macrophage scavenger receptor types I and II OS	Msr1	0.984152	1.06516	0.91464	40.0368	4.15	1	2	2	3	458	50.1381	6.53662
Q9CRB9	Coiled-coil-helix-coiled-coil-helix domain-containing protein 3, mitochondrial OS	Chchd3	0.944705	1.37163	0.878119	145.05	11.01	1	3	3	5	227	26.3182	8.36768
P12382	ATP-dependent 6-phosphofructokinase, liver type OS	Pfkl	0.816381	1.08333	0.759121	65.1	2.18	3	2	2	4	780	85.3054	7.1665
P10639	Thioredoxin OS	Txn	0.979868	1.20424	0.912791	520.976	51.43	1	6	6	19	105	11.6676	4.91943
P07759	Serine protease inhibitor A3K OS	Serpina3k	1.03513	0.829676	0.965621	250.469	11	2	3	3	8	418	46.85	5.16064
Q9CQM2	ER lumen protein-retaining receptor 2 OS	Kdelr2	1.03655	1.0955	0.968447	66.0204	11.79	3	2	2	3	212	24.438	8.71924
Q60872	Eukaryotic translation initiation factor 1A OS	Eif1a	1.13568	0.956305	1.06551	216.66	19.44	2	3	3	10	144	16.4922	5.23682
P28798	Granulins OS	Grn	1.21454	0.804888	1.14128	236.826	7.98	1	3	3	13	589	63.4131	6.80029
Q6PDM2	Serine/arginine-rich splicing factor 1 OS	Srsf1	0.993226	1.33012	0.949003	76.8667	4.03	1	1	1	3	248	27.7278	10.3599
Q8BG05	Heterogeneous nuclear ribonucleoprotein A3 OS	Hnrnpa3	0.654442	1.14925	0.630523	305.967	12.66	1	4	5	15	379	39.6276	9.01221
P68373	Tubulin alpha-1C chain OS	Tuba1c	1.01532	1.14525	0.978397	1379.72	58.13	3	6	19	58	449	49.8775	5.09717
P01899	H-2 class I histocompatibility antigen, D-B alpha chain OS	H2-D1	1.17421	0.960835	1.13181	244.103	16.57	10	3	5	12	362	40.8103	6.72705
Q62418	Drebrin-like protein OS	Dbnl	1.22887	1.05042	1.1854	123.053	7.11	1	2	2	3	436	48.6696	4.91943
P24668	Cation-dependent mannose-6-phosphate receptor OS	M6pr	1.08497	0.943329	1.04955	195.021	18.35	1	5	5	9	278	31.1524	5.38916
Q61147	Ceruloplasmin OS	Cp	2.7695	0.859177	2.68312	274.931	9.24	1	8	8	14	1061	121.074	5.84619
P99024	Tubulin beta-5 chain OS	Tubb5	0.890736	1.01564	0.86732	839.548	48.65	3	2	15	40	444	49.639	4.89404
P41317	Mannose-binding protein C OS	Mbl2	1.45808	0.848909	1.4214	169.423	15.57	1	3	3	6	244	25.9409	5.05908
Q921I1	Serotransferrin OS	Tf	1.35179	0.863576	1.32094	1753.27	45.19	3	32	32	88	697	76.6737	7.18115
P58771	Tropomyosin alpha-1 chain OS	Tpm1	1.03289	1.32337	1.0113	701.319	26.06	1	2	9	30	284	32.6607	4.7417
P21107	Tropomyosin alpha-3 chain OS	Tpm3	1.07872	1.20521	1.06007	754.935	26.32	1	4	10	34	285	32.9738	4.71631
Q05816	Fatty acid-binding protein, epidermal OS	Fabp5	1.12891	2.27854	1.11741	378.42	31.11	1	4	4	16	135	15.1274	6.53662
O88569	Heterogeneous nuclear ribonucleoproteins A2/B1 OS	Hnrnpa2b1	0.546369	1.00104	0.541031	567.021	26.06	2	8	9	26	353	37.3797	8.95361
Q8VCB3	Glycogen [starch] synthase, liver OS	Gys2	0.813909	1.30123	0.806873	134.87	3.27	1	2	2	5	704	80.8195	6.88818
Q61207	Sulfated glycoprotein 1 OS	Psap	1.10464	1.33182	1.09514	733.975	15.44	1	9	9	23	557	61.3814	5.18604
P01029	Complement C4-B OS	C4b	1.43409	1.20261	1.43067	108.229	2.24	1	5	5	7	1738	192.794	7.53271
O55060	Thiopurine S-methyltransferase OS	Tpmt	0.537039	1.24081	0.536517	94.74	3.75	2	1	1	4	240	27.5681	6.44287
P60710	Actin, cytoplasmic 1 OS	Actb	1	1	1	4723.08	55.47	3	7	16	198	375	41.7097	5.47803
Q9CR51	V-type proton ATPase subunit G 1 OS	Atp6v1g1	0.771537	1.08294	0.771602	194.24	9.32	1	1	1	4	118	13.716	7.97217
Q8VDD5	Myosin-9 OS	Myh9	1.01944	0.95878	1.0213	3357.06	29.18	3	55	60	159	1960	226.232	5.65576
P04117	Fatty acid-binding protein, adipocyte OS	Fabp4	0.446239	0.99677	0.448844	263.59	15.91	3	3	3	8	132	14.6405	8.39697
Q60605	Myosin light polypeptide 6 OS	Myl6	1.07597	0.944316	1.0877	221.92	33.77	2	5	5	9	151	16.9191	4.65283
P01027	Complement C3 OS	C3	1.1335	0.890258	1.14815	1736.2	16.84	1	26	26	69	1663	186.366	6.72705
P18760	Cofilin-1 OS	Cfl1	0.858859	0.988138	0.871264	657.271	67.47	1	10	12	36	166	18.5477	8.08936
P26350	Prothymosin alpha OS	Ptma	0.830734	0.854817	0.844136	274.693	22.52	1	4	4	9	111	12.2471	3.78955
Q9EQK5	Major vault protein OS	Mvp	1.227	1.36537	1.25749	670.955	13.7	1	11	11	27	861	95.8652	5.59229
P62962	Profilin-1 OS	Pfn1	0.98536	1.32219	1.01335	443.65	52.86	1	6	6	15	140	14.9475	8.27979
P28063	Proteasome subunit beta type-8 OS	Psmb8	1.1585	1.58653	1.20967	307.647	13.04	1	3	3	7	276	30.2406	6.68311
P26039	Talin-1 OS	Tln1	0.943979	1.19622	0.992031	749.23	4.72	1	11	11	25	2541	269.653	6.17627
P97371	Proteasome activator complex subunit 1 OS	Psme1	1.08845	1.22313	1.14449	785.304	44.18	1	10	10	31	249	28.655	5.97314
Q7TNG8	Probable D-lactate dehydrogenase, mitochondrial OS	Ldhd	0.770557	0.933846	0.816249	161.34	11.57	1	4	4	5	484	51.8152	6.62451
P97372	Proteasome activator complex subunit 2 OS	Psme2	0.928925	1.16866	0.993413	360.81	36.82	1	7	7	13	239	27.0401	5.75732
P01837	Immunoglobulin kappa constant OS	10090	0.978962	2.26733	1.06431	84.6227	17.76	1	2	2	4	107	11.9267	5.89697
P63268	Actin, gamma-enteric smooth muscle OS	Actg2	1.00036	1.05737	1.1025	3167.21	28.72	4	1	10	140	376	41.8498	5.47803
Q3UPF5	Zinc finger CCCH-type antiviral protein 1 OS	Zc3hav1	1.06544	1.15803	1.17952	33.0333	0.95	1	1	1	4	946	106.619	8.26514
Q61233	Plastin-2 OS	Lcp1	0.919855	1.02407	1.01856	534.353	24.24	2	10	13	25	627	70.1048	5.32568
P26041	Moesin OS	Msn	0.898098	0.958781	1.00387	422.741	15.25	2	6	9	22	577	67.7249	6.59521
Q9Z2V4	Phosphoenolpyruvate carboxykinase, cytosolic [GTP] OS	Pck1	0.59674	0.87884	0.668847	681.399	22.19	1	13	13	27	622	69.3101	6.59521
P29758	Ornithine aminotransferase, mitochondrial OS	Oat	0.392815	0.719249	0.442783	685.97	28.7	1	11	11	26	439	48.3239	6.62451
P26645	Myristoylated alanine-rich C-kinase substrate OS	Marcks	0.794773	0.817388	0.899147	158.573	27.18	1	4	4	6	309	29.6438	4.33545
P54729	NEDD8 ultimate buster 1 OS	Nub1	0.910523	1.12256	1.03657	117.9	3.42	1	2	2	4	614	70.2627	5.88428
Q8QZR1	Tyrosine aminotransferase OS	Tat	1.42034	1.14361	1.62456	92.4611	1.98	1	1	1	3	454	50.5324	5.52881
Q00724	Retinol-binding protein 4 OS	Rbp4	0.897416	1.31347	1.04108	174.075	9.95	1	3	3	8	201	23.1913	5.98584
Q9CQI6	Coactosin-like protein OS	Cotl1	0.839799	1.10224	0.986201	326.869	44.37	1	5	5	16	142	15.934	5.40186
Q01768	Nucleoside diphosphate kinase B OS	Nme2	0.911638	1.28913	1.07814	488.565	49.34	1	3	7	27	152	17.3519	7.50342
A6X935	Inter alpha-trypsin inhibitor, heavy chain 4 OS	Itih4	1.85011	0.809828	2.19343	84.25	4.03	1	4	4	5	942	104.594	6.40479
Q8K0E8	Fibrinogen beta chain OS	Fgb	1.14994	1.12044	1.37406	317.491	19.13	2	8	8	16	481	54.7177	7.07861
P23492	Purine nucleoside phosphorylase OS	Pnp	0.926196	1.46423	1.11139	158.14	11.07	1	3	3	6	289	32.2561	6.16357
Q61696	Heat shock 70 kDa protein 1A OS	Hspa1a	0.966807	1.29773	1.16134	445.597	9.83	2	2	6	20	641	70.036	5.71924
Q6IRU2	Tropomyosin alpha-4 chain OS	Tpm4	0.961466	1.36028	1.15638	504.785	41.53	1	8	11	23	248	28.4504	4.67822
Q9D1E6	Tubulin-folding cofactor B OS	Tbcb	0.870927	1.02722	1.05833	74.46	7.79	1	2	2	3	244	27.3684	5.23682
P31725	Protein S100-A9 OS	S100a9	1.23002	1.19865	1.51921	66.4233	27.43	1	3	3	3	113	13.0403	7.1665
P01901	H-2 class I histocompatibility antigen, K-B alpha chain OS	H2-K1	1.03962	1.42492	1.31408	237.393	15.18	8	4	5	15	369	41.2756	6.39209
Q00519	Xanthine dehydrogenase/oxidase OS	Xdh	0.73695	1.14297	0.948443	104.69	3.37	2	3	5	10	1335	146.468	7.56201
Q60766	Immunity-related GTPase family M protein 1 OS	Irgm1	0.983382	1.22502	1.29982	151.842	8.31	1	3	3	4	409	46.522	8.27979
Q9WVA4	Transgelin-2 OS	Tagln2	0.919499	1.47923	1.2207	139.587	14.07	1	3	3	6	199	22.3812	8.23584
P62806	Histone H4 OS	Hist1h4a	0.291637	0.589544	0.395789	120.71	9.71	1	1	1	4	103	11.3604	11.356
Q61107	Guanylate-binding protein 4 OS	Gbp4	0.906161	0.876375	1.25678	78.5	2.58	1	2	2	4	620	70.7567	6.63916
Q9Z0E6	Interferon-induced guanylate-binding protein 2 OS	Gbp2	1.28921	1.1532	1.80974	55.9933	8.15	2	3	3	4	589	66.6972	5.70654
Q99PG2	Opioid growth factor receptor OS	Ogfr	0.951877	1.03873	1.34677	161.18	15.64	1	3	3	8	633	70.636	4.76709
P20152	Vimentin OS	Vim	0.875309	1.16009	1.24279	1238.76	45.06	10	15	22	56	466	53.6551	5.12256
Q8VCM7	Fibrinogen gamma chain OS	Fgg	1.1623	1.32613	1.67497	208.259	7.8	1	4	4	8	436	49.3598	5.85889
P06728	Apolipoprotein A-IV OS	Apoa4	0.855864	0.882759	1.24238	198.41	12.41	1	6	6	11	395	45.001	5.46533
Q07797	Galectin-3-binding protein OS	Lgals3bp	1.02506	1.01943	1.49574	192.9	8.49	1	4	4	7	577	64.4496	5.13525
P05064	Fructose-bisphosphate aldolase A OS	Aldoa	0.806334	0.956579	1.1811	661.101	30.77	2	11	12	24	364	39.3313	8.08936
P02301	Histone H3.3C OS	H3f3c	0.280664	0.545783	0.414078	36.63	5.15	4	1	1	3	136	15.3055	11.1362
O88962	7-alpha-hydroxycholest-4-en-3-one 12-alpha-hydroxylase OS	Cyp8b1	1.21001	1.65381	1.81983	104.973	2.8	1	2	2	3	500	57.6684	8.83643
P06339	H-2 class I histocompatibility antigen, D-37 alpha chain OS	H2-T23	1.04354	1.19123	1.61948	170.808	7.84	4	2	3	9	357	40.8494	6.354
P21981	Protein-glutamine gamma-glutamyltransferase 2 OS	Tgm2	0.843676	0.83651	1.31385	1062.25	24.2	1	16	16	51	686	77.0123	5.09717
P09528	Ferritin heavy chain OS	Fth1	0.764532	1.32605	1.19263	62.0733	12.09	1	2	2	3	182	21.0533	5.88428
Q61599	Rho GDP-dissociation inhibitor 2 OS	Arhgdib	0.842563	1.12663	1.33437	90.9833	11.5	1	2	2	8	200	22.8365	5.10986
Q9Z204	Heterogeneous nuclear ribonucleoproteins C1/C2 OS	Hnrnpc	0.468281	1.25081	0.779584	258.23	10.22	1	3	3	7	313	34.3639	5.04639
P06800	Receptor-type tyrosine-protein phosphatase C OS	10090	0.720351	0.845342	1.27048	114.02	2.17	1	3	3	4	1293	144.746	5.93506
P97821	Dipeptidyl peptidase 1 OS	Ctsc	1.0054	1.10932	1.79948	138.35	8.23	1	3	3	5	462	52.3426	6.88818
P43883	Perilipin-2 OS	Plin2	1.14103	0.835711	2.13243	459.768	14.82	1	5	5	13	425	46.6166	6.87354
P52480	Pyruvate kinase PKM OS	Pkm	0.8464	1.12395	1.72976	986.472	30.89	1	14	15	48	531	57.808	7.47412
O55239	Nicotinamide N-methyltransferase OS	Nnmt	0.520244	0.574585	1.132	98.7333	3.41	1	1	1	3	264	29.5789	5.38916
Q9QZ85	Interferon-inducible GTPase 1 OS	Iigp1	1.01719	1.23992	2.35398	850.104	37.77	1	14	14	33	413	47.5415	6.32861
P29391	Ferritin light chain 1 OS	Ftl1	0.331301	1.61172	0.79242	207.29	36.07	2	6	6	11	183	20.7895	5.99854
Q3U5Q7	UMP-CMP kinase 2, mitochondrial OS	Cmpk2	1.00509	1.02085	2.4535	140.24	8.28	1	3	3	5	447	50.0047	7.26904
Q61646	Haptoglobin OS	Hp	1.49395	0.820237	4.08996	157.37	11.53	3	4	4	5	347	38.7275	6.29053
Q6ZWY8	Thymosin beta-10 OS	Tmsb10	0.63145	3.58005	1.82317	97.4823	15.91	2	1	1	5	44	5.02255	5.36377
Q8CGP6	Histone H2A type 1-H OS	Hist1h2ah	0.174722	0.562146	0.542828	58.17	5.47	10	1	1	3	128	13.9418	11.0337
Q91X72	Hemopexin OS	Hpx	0.845211	0.881188	2.67163	711.39	25.87	1	11	11	29	460	51.2852	7.79639
P42225	Signal transducer and activator of transcription 1 OS	Stat1	0.886146	1.34833	2.93018	107.338	8.28	1	5	5	6	749	87.1421	5.57959
Q9QY24	Z-DNA-binding protein 1 OS	Zbp1	1.16299	1.30309	3.9053	145.03	9.49	1	3	3	4	411	44.3037	5.79541
O89053	Coronin-1A OS	Coro1a	0.582265	1.28135	2.03137	143.9	5.42	1	2	2	5	461	50.9569	6.48096
P02798	Metallothionein-2 OS	Mt2	2.17341	0.217448	8.3399	95.9791	34.43	1	3	3	5	61	6.11021	7.82568
P02802	Metallothionein-1 OS	Mt1	1.3839	0.60844	6.02054	153.758	34.43	1	3	3	7	61	6.01316	7.95752
Q80SU7	Interferon-induced very large GTPase 1 OS	Gvin1	0.78798	1.66093	4.83854	275.483	2.22	1	5	5	9	2427	280.637	6.56592
Q64345	Interferon-induced protein with tetratricopeptide repeats 3 OS	Ifit3	0.535522	1.41334	9.24614	183.35	3.23	1	1	1	4	403	47.1923	5.64307
P05366	Serum amyloid A-1 protein OS	Saa1	0.722245	0.709719	16.4148	201.22	17.21	2	2	2	8	122	13.7615	7.03467
Livers were obtained from unimmunized pregnant mice without infection (naïve pregnant mice) and unimmunized non-pregnant mice without infection (naïve virgin mice), and immunized pregnant and non-pregnant mice infected with P. berghei NK65 on day 17 post-mating. Proteins showing one or two peptide spectral matches were excluded. Protein levels were normalized to actin, cytoplasmic 1 (accession: P…
