# Supplementary material for: The association between acute fatty liver disease and nitric oxide during malaria in pregnancy
Source: Malar J. 2021 Dec 14;20:462. doi: 10.1186/s12936-021-03999-2 (PMC8670279; doi:10.1186/s12936-021-03999-2)
Supplement: Supplementary file 3 — Additional file 3: Table S2. Comparative proteomic analysis of livers of immunized pregnant inducible nitric oxide synthase-knockout (iNOS-KO) mice infected with P. berghei NK65. Livers were obtained from immunized pregnant mice infected with P. berghei NK65 on day 17 post-mating. Proteins showing one or two peptide spectral matches were excluded. Protein levels were normalized to actin, cytoplasmic 1 (accession: P60710). [file 12936_2021_3999_MOESM3_ESM.xlsx]

## Sheet: S2 Table
Table S2. Comparative proteomic analysis of livers of immunized pregnant inducible nitric oxide synthase-knockout (iNOS-KO) mice infected with P. berghei NK65.
Accession	Description	Abbreviation	iNOS-KO	Score	Coverage	# Proteins	# Unique Peptides	# Peptides	# PSMs	# AAs	MW [kDa]	calc. pI
P05366	Serum amyloid A-1 protein OS	Saa1	0.0934694	276.972	17.21	1	1	2	10	122	13.7615	7.03467
Q64345	Interferon-induced protein with tetratricopeptide repeats 3 OS	Ifit3	0.131858	128.79	5.46	1	2	2	4	403	47.1923	5.64307
P02798	Metallothionein-2 OS	Mt2	0.268641	222.657	34.43	1	3	3	11	61	6.11021	7.82568
Q64339	Ubiquitin-like protein ISG15 OS	Isg15	0.288939	140.14	26.71	1	3	3	5	161	17.8863	7.89893
P29391	Ferritin light chain 1 OS	Ftl1	0.314793	152.39	30.05	2	4	4	6	183	20.7895	5.99854
Q62293	T-cell-specific guanine nucleotide triphosphate-binding protein 1 OS	Tgtp1	0.322633	124.59	2.89	1	2	2	3	415	47.091	5.74463
P02802	Metallothionein-1 OS	Mt1	0.333418	208.001	34.43	1	3	3	10	61	6.01316	7.95752
Q80SU7	Interferon-induced very large GTPase 1 OS	Gvin1	0.367079	299.257	1.81	1	4	4	10	2427	280.637	6.56592
P43883	Perilipin-2 OS	Plin2	0.373657	432.009	14.35	1	5	5	13	425	46.6166	6.87354
Q91X72	Hemopexin OS	Hpx	0.405845	789.252	33.48	1	13	13	34	460	51.2852	7.79639
Q3U5Q7	UMP-CMP kinase 2, mitochondrial OS	Cmpk2	0.406921	224.066	5.15	1	2	2	7	447	50.0047	7.26904
Q61646	Haptoglobin OS	Hp	0.418366	313.55	12.1	3	5	5	12	347	38.7275	6.29053
P07759	Serine protease inhibitor A3K OS	Serpina3k	0.443369	216.927	11	2	3	3	5	418	46.85	5.16064
E9Q555	E3 ubiquitin-protein ligase RNF213 OS	Rnf213	0.459518	116.51	0.66	1	3	3	4	5152	584.411	6.80029
P06728	Apolipoprotein A-IV OS	Apoa4	0.466894	335.52	16.96	1	8	8	16	395	45.001	5.46533
Q923B6	Metalloreductase STEAP4 OS	Steap4	0.469802	149.38	10.85	1	3	3	4	470	52.9599	9.17334
Q07797	Galectin-3-binding protein OS	Lgals3bp	0.488769	206.474	6.24	1	3	3	7	577	64.4496	5.13525
P21352	Alpha-1-acid glycoprotein 8 OS	Orm8	0.496751	78.8373	10.63	2	2	2	3	207	23.8971	5.84619
O89053	Coronin-1A OS	Coro1a	0.507103	185.933	5.42	1	2	2	7	461	50.9569	6.48096
P52480	Pyruvate kinase PKM OS	Pkm	0.547165	1586.24	37.66	1	16	17	66	531	57.808	7.47412
Q8VCM7	Fibrinogen gamma chain OS	Fgg	0.615859	365.807	7.34	1	4	4	15	436	49.3598	5.85889
P42225	Signal transducer and activator of transcription 1 OS	Stat1	0.622306	176.348	9.75	1	8	8	12	749	87.1421	5.57959
Q8K0E8	Fibrinogen beta chain OS	Fgb	0.625648	283.925	22.87	2	10	10	20	481	54.7177	7.07861
O08692	Neutrophilic granule protein OS	Ngp	0.628755	169.46	17.37	1	3	3	4	167	19.3196	5.31299
O35728	Cytochrome P450 4A14 OS	Cyp4a14	0.633003	203.53	3.94	1	2	2	5	507	58.6821	8.77783
P05064	Fructose-bisphosphate aldolase A OS	Aldoa	0.637834	804.575	34.62	2	12	13	29	364	39.3313	8.08936
O55239	Nicotinamide N-methyltransferase OS	Nnmt	0.659177	125.37	3.41	1	1	1	4	264	29.5789	5.38916
P20065	Thymosin beta-4 OS	Tmsb4x	0.669227	112.763	38	2	2	2	9	50	5.67586	5.05908
Q8VCB3	Glycogen [starch] synthase, liver OS	Gys2	0.677905	189.98	1.99	1	1	1	6	704	80.8195	6.88818
P97821	Dipeptidyl peptidase 1 OS	Ctsc	0.700281	139.3	8.23	1	3	3	5	462	52.3426	6.88818
P13597	Intercellular adhesion molecule 1 OS	Icam1	0.705404	55.4533	2.98	1	2	2	3	537	58.8072	6.12549
Q9QZ85	Interferon-inducible GTPase 1 OS	Iigp1	0.713957	1157.56	34.14	1	14	14	39	413	47.5415	6.32861
P62806	Histone H4 OS	Hist1h4a	0.733687	153.15	17.48	1	2	2	5	103	11.3604	11.356
Q9DBE0	Cysteine sulfinic acid decarboxylase OS	Csad	0.736049	267.103	6.49	1	3	3	8	493	55.1094	6.60986
Q9Z2V4	Phosphoenolpyruvate carboxykinase, cytosolic [GTP] OS	Pck1	0.747703	561.952	23.79	1	14	14	27	622	69.3101	6.59521
P23492	Purine nucleoside phosphorylase OS	Pnp	0.754367	145.755	15.22	1	3	3	7	289	32.2561	6.16357
Q60766	Immunity-related GTPase family M protein 1 OS	Irgm1	0.757793	125.426	7.58	1	3	3	5	409	46.522	8.27979
P02088	Hemoglobin subunit beta-1 OS	Hbb-b1	0.759538	2115.83	79.59	2	5	10	96	147	15.8301	7.6499
Q91WG1	Insulin-induced gene 2 protein OS	10090	0.762894	53.71	4.89	1	1	1	3	225	24.8988	8.17725
Q61107	Guanylate-binding protein 4 OS	Gbp4	0.764717	102.213	5.16	1	4	4	6	620	70.7567	6.63916
Q9WVA4	Transgelin-2 OS	Tagln2	0.767196	113.53	15.58	1	3	3	9	199	22.3812	8.23584
P21981	Protein-glutamine gamma-glutamyltransferase 2 OS	Tgm2	0.767369	982.638	33.67	1	20	20	52	686	77.0123	5.09717
P01901	H-2 class I histocompatibility antigen, K-B alpha chain OS	H2-K1	0.76906	285.586	15.45	4	3	5	19	369	41.2756	6.39209
Q99PG2	Opioid growth factor receptor OS	Ogfr	0.772045	206.21	15.64	1	3	3	9	633	70.636	4.76709
O35955	Proteasome subunit beta type-10 OS	Psmb10	0.776484	158.04	3.66	1	1	1	3	273	29.045	6.87354
P05201	Aspartate aminotransferase, cytoplasmic OS	Got1	0.778803	531.228	38.98	1	15	15	28	413	46.2185	7.13721
E9PV24	Fibrinogen alpha chain OS	Fga	0.786804	592.337	13.31	1	9	9	22	789	87.3753	6.11279
Q05816	Fatty acid-binding protein, epidermal OS	Fabp5	0.795508	324.967	31.11	1	3	3	15	135	15.1274	6.53662
P25688	Uricase OS	Uox	0.797352	179.903	11.55	1	4	4	7	303	35.017	8.35303
Q9D1E6	Tubulin-folding cofactor B OS	Tbcb	0.811848	124.427	11.48	1	2	2	3	244	27.3684	5.23682
Q9EQK5	Major vault protein OS	Mvp	0.814232	608.833	13.7	1	11	11	24	861	95.8652	5.59229
P01942	Hemoglobin subunit alpha OS	Hba	0.82526	2865.87	47.89	2	7	7	142	142	15.0758	8.22119
P06339	H-2 class I histocompatibility antigen, D-37 alpha chain OS	H2-T23	0.833267	210.441	10.08	1	2	4	12	357	40.8494	6.354
Q9QXD1	Peroxisomal acyl-coenzyme A oxidase 2 OS	Acox2	0.835758	435.737	14.83	1	10	10	21	681	76.814	7.45947
Q8VBT2	L-serine dehydratase/L-threonine deaminase OS	Sds	0.844503	80.315	15.29	1	3	3	8	327	34.5712	7.12256
P14901	Heme oxygenase 1 OS	Hmox1	0.844969	229.128	22.49	1	5	5	8	289	32.9078	6.53662
P06800	Receptor-type tyrosine-protein phosphatase C OS	10090	0.849238	103.703	1.86	1	2	2	3	1293	144.746	5.93506
P20152	Vimentin OS	Vim	0.849629	1329.11	42.27	11	16	22	59	466	53.6551	5.12256
P63268	Actin, gamma-enteric smooth muscle OS	Actg2	0.849969	4258.27	28.72	4	1	10	165	376	41.8498	5.47803
Q00623	Apolipoprotein A-I OS	Apoa1	0.860115	1071.82	36.74	1	11	11	42	264	30.5966	5.73193
Q60710	Deoxynucleoside triphosphate triphosphohydrolase SAMHD1 OS	10090	0.86933	47.94	3.8	1	2	2	3	658	75.8448	7.92822
P06797	Cathepsin L1 OS	Ctsl	0.86963	75.33	6.89	1	2	2	3	334	37.523	6.82959
Q9D020	Cytosolic 5'-nucleotidase 3A OS	Nt5c3a	0.874543	49.54	4.23	1	2	2	3	331	37.2284	6.65381
Q99KQ4	Nicotinamide phosphoribosyltransferase OS	Nampt	0.879933	190.567	11	1	4	4	7	491	55.4125	7.15186
Q9QYB1	Chloride intracellular channel protein 4 OS	Clic4	0.880324	137.863	9.09	1	2	2	6	253	28.7107	5.59229
P19157	Glutathione S-transferase P 1 OS	Gstp1	0.88481	1214.67	51.43	2	7	7	41	210	23.5941	7.86963
P28798	Granulins OS	Grn	0.886761	415.333	14.94	1	6	6	22	589	63.4131	6.80029
Q61599	Rho GDP-dissociation inhibitor 2 OS	Arhgdib	0.903913	92.62	26.5	1	4	4	6	200	22.8365	5.10986
Q6IRU2	Tropomyosin alpha-4 chain OS	Tpm4	0.904873	467.67	33.06	1	6	9	23	248	28.4504	4.67822
P12382	ATP-dependent 6-phosphofructokinase, liver type OS	Pfkl	0.916687	69.1367	2.18	3	2	2	3	780	85.3054	7.1665
P00920	Carbonic anhydrase 2 OS	Ca2	0.918051	413.074	40	1	7	7	14	260	29.0145	7.00537
P01899	H-2 class I histocompatibility antigen, D-B alpha chain OS	H2-D1	0.925056	379.783	20.99	10	3	7	16	362	40.8103	6.72705
O89017	Legumain OS	Lgmn	0.929734	326.9	9.89	1	3	3	10	435	49.3413	6.39209
O70325	Phospholipid hydroperoxide glutathione peroxidase, mitochondrial OS	Gpx4	0.939705	101.983	5.08	1	1	1	3	197	22.2149	8.45557
Q9D6M3	Mitochondrial glutamate carrier 1 OS	Slc25a22	0.94111	81.9652	7.12	2	2	2	3	323	34.6482	9.08545
Q3THE2	Myosin regulatory light chain 12B OS	Myl12b	0.942276	229.98	18.6	2	3	3	8	172	19.7665	4.84326
P11688	Integrin alpha-5 OS	Itga5	0.947025	41.98	1.8	1	2	2	3	1053	114.971	5.94775
P19639	Glutathione S-transferase Mu 3 OS	Gstm3	0.954198	1404.86	57.8	1	4	13	55	218	25.685	7.76709
P62869	Transcription elongation factor B polypeptide 2 OS	Tceb2	0.961091	211.65	21.19	1	3	3	10	118	13.1616	5.0083
P30204	Macrophage scavenger receptor types I and II OS	Msr1	0.964552	52.1995	4.15	1	2	2	3	458	50.1381	6.53662
P01027	Complement C3 OS	C3	0.967035	1820.67	19.6	1	30	30	69	1663	186.366	6.72705
Q8R1B4	Eukaryotic translation initiation factor 3 subunit C OS	Eif3c	0.969127	224.871	4.61	1	3	3	4	911	105.465	5.78271
Q61699	Heat shock protein 105 kDa OS	Hsph1	0.973054	49.24	3.73	1	3	3	5	858	96.3464	5.52881
Q2TPA8	Hydroxysteroid dehydrogenase-like protein 2 OS	Hsdl2	0.980206	272.46	8.78	1	4	4	12	490	54.1739	6.7417
O70475	UDP-glucose 6-dehydrogenase OS	Ugdh	0.982236	313.741	16.02	1	7	7	11	493	54.7973	7.56201
P10639	Thioredoxin OS	Txn	0.985492	614.76	51.43	1	6	6	20	105	11.6676	4.91943
O55135	Eukaryotic translation initiation factor 6 OS	Eif6	0.98985	89.6567	8.57	1	2	2	3	245	26.4942	4.7417
Q8VCR7	Alpha/beta hydrolase domain-containing protein 14B OS	Abhd14b	0.990042	314.152	20.95	1	4	4	16	210	22.4366	6.26514
O89110	Caspase-8 OS	Casp8	0.994058	120.86	4.38	1	2	2	3	480	55.3213	5.24951
P26039	Talin-1 OS	Tln1	0.995205	1215.16	6.14	1	15	15	36	2541	269.653	6.17627
P47753	F-actin-capping protein subunit alpha-1 OS	Capza1	0.995613	140.98	18.53	1	3	3	5	286	32.9193	5.5542
P62960	Nuclease-sensitive element-binding protein 1 OS	Ybx1	0.997354	420.698	22.05	1	4	4	11	322	35.7086	9.87646
P60710	Actin, cytoplasmic 1 OS	Actb	1	5781.38	55.47	3	7	16	224	375	41.7097	5.47803
P32067	Lupus La protein homolog OS	Ssb	1.00357	164.427	7.47	1	3	3	6	415	47.727	9.77393
Q9CZU6	Citrate synthase, mitochondrial OS	Cs	1.00728	454.692	16.16	1	7	7	16	464	51.7034	8.57275
Q60605	Myosin light polypeptide 6 OS	Myl6	1.00832	372.43	33.77	2	5	5	13	151	16.9191	4.65283
P29758	Ornithine aminotransferase, mitochondrial OS	Oat	1.00923	594.264	29.61	1	11	11	22	439	48.3239	6.62451
Q923D2	Flavin reductase (NADPH) OS	Blvrb	1.01108	290.268	24.76	1	5	5	11	206	22.1834	7.00537
Q61207	Sulfated glycoprotein 1 OS	Psap	1.01194	788.441	15.44	1	9	9	29	557	61.3814	5.18604
Q8VDD5	Myosin-9 OS	Myh9	1.01205	3160.68	28.06	3	54	59	150	1960	226.232	5.65576
P07724	Serum albumin OS	Alb	1.01528	6263.88	57.57	1	36	36	295	608	68.6477	6.07471
Q9CQI6	Coactosin-like protein OS	Cotl1	1.01551	321.026	44.37	1	5	5	14	142	15.934	5.40186
P60335	Poly(rC)-binding protein 1 OS	Pcbp1	1.01864	454.974	25	3	5	8	23	356	37.4739	7.09326
P10833	Ras-related protein R-Ras OS	Rras	1.0196	41.6872	3.21	1	1	1	3	218	23.749	6.78564
Q9WUU7	Cathepsin Z OS	Ctsz	1.02009	340.317	18.95	1	6	6	18	306	33.9742	6.59521
P42925	Peroxisomal membrane protein 2 OS	Pxmp2	1.02124	81.1167	15.46	1	2	2	3	194	22.2511	10.0815
P70699	Lysosomal alpha-glucosidase OS	Gaa	1.02193	229.511	1.78	1	2	2	7	953	106.18	5.8335
P18242	Cathepsin D OS	Ctsd	1.02251	616.733	18.05	1	7	7	24	410	44.925	7.15186
Q99J39	Malonyl-CoA decarboxylase, mitochondrial OS	Mlycd	1.02411	103.117	6.3	1	3	3	4	492	54.7013	8.93896
P11276	Fibronectin OS	Fn1	1.02633	111.545	1.57	1	4	4	5	2477	272.368	5.59229
Q9EP75	Leukotriene-B4 omega-hydroxylase 3 OS	Cyp4f14	1.03101	52.46	2.67	2	2	2	3	524	59.7619	6.87354
P19221	Prothrombin OS	F2	1.03335	327.864	5.18	1	4	4	12	618	70.2237	6.43018
Q60972	Histone-binding protein RBBP4 OS	Rbbp4	1.03356	104.203	4.71	2	2	2	3	425	47.6261	4.89404
Q6PDM2	Serine/arginine-rich splicing factor 1 OS	Srsf1	1.03471	108.49	7.66	1	2	2	5	248	27.7278	10.3599
Q9DCD0	6-phosphogluconate dehydrogenase, decarboxylating OS	Pgd	1.03629	672.912	25.05	1	9	9	21	483	53.2131	7.2251
Q9D1D4	Transmembrane emp24 domain-containing protein 10 OS	Tmed10	1.03718	105.55	12.79	1	2	2	4	219	24.8949	6.69775
Q9Z204	Heterogeneous nuclear ribonucleoproteins C1/C2 OS	Hnrnpc	1.03798	251.261	11.18	1	4	4	7	313	34.3639	5.04639
P09671	Superoxide dismutase [Mn], mitochondrial OS	Sod2	1.03818	535.692	30.18	1	7	7	28	222	24.5875	8.6167
Q00519	Xanthine dehydrogenase/oxidase OS	Xdh	1.03849	123.978	3.37	3	3	5	10	1335	146.468	7.56201
O35459	Delta(3,5)-Delta(2,4)-dienoyl-CoA isomerase, mitochondrial OS	Ech1	1.03849	262.327	14.37	1	5	5	12	327	36.0952	7.7085
Q6IRU5	Clathrin light chain B OS	Cltb	1.04228	129.233	14.41	1	4	4	6	229	25.1562	4.62744
Q60597	2-oxoglutarate dehydrogenase, mitochondrial OS	Ogdh	1.04346	456.09	8.7	1	9	9	25	1023	116.375	6.82959
Q61147	Ceruloplasmin OS	Cp	1.04349	644.335	15.55	1	14	14	34	1061	121.074	5.84619
P21107	Tropomyosin alpha-3 chain OS	Tpm3	1.04372	738.659	26.32	1	4	10	35	285	32.9738	4.71631
P62071	Ras-related protein R-Ras2 OS	Rras2	1.0443	103.383	9.31	1	2	2	3	204	23.3847	6.01123
Q60872	Eukaryotic translation initiation factor 1A OS	Eif1a	1.047	252.625	19.44	2	3	3	11	144	16.4922	5.23682
Q61937	Nucleophosmin OS	Npm1	1.04747	391.789	15.07	1	5	5	15	292	32.5398	4.76709
P18572	Basigin OS	Bsg	1.04887	326.918	14.65	1	5	5	13	389	42.4183	5.84619
P52840	Sulfotransferase 1A1 OS	Sult1a1	1.05022	234.293	27.84	1	5	6	12	291	33.9522	8.104
Q61696	Heat shock 70 kDa protein 1A OS	Hspa1a	1.05377	503.491	11.86	2	3	7	23	641	70.036	5.71924
Q8BGD8	Cytochrome c oxidase assembly factor 6 homolog OS	Coa6	1.05449	164.883	13.92	1	1	1	3	79	9.29235	8.1626
Q9Z1Q9	Valine--tRNA ligase OS	Vars	1.05593	376.383	6.89	1	7	7	15	1263	140.127	7.76709
Q3UPF5	Zinc finger CCCH-type antiviral protein 1 OS	Zc3hav1	1.05883	62.6173	1.69	1	2	2	5	946	106.619	8.26514
Q99K30	Epidermal growth factor receptor kinase substrate 8-like protein 2 OS	Eps8l2	1.05896	160.12	2.88	1	2	2	5	729	82.1782	7.18115
Q9QYJ0	DnaJ homolog subfamily A member 2 OS	Dnaja2	1.05906	60.4299	3.4	1	2	2	5	412	45.7166	6.48096
Q9CR51	V-type proton ATPase subunit G 1 OS	Atp6v1g1	1.06064	193.68	9.32	1	1	1	4	118	13.716	7.97217
Q91YI0	Argininosuccinate lyase OS	Asl	1.06177	1946.38	53.45	1	23	23	78	464	51.7066	6.96143
P29351	Tyrosine-protein phosphatase non-receptor type 6 OS	Ptpn6	1.06447	90.4167	3.03	1	2	2	3	595	67.5172	7.81104
Q9EQU5	Protein SET OS	Set	1.06455	270.477	7.27	1	2	2	6	289	33.3577	4.32275
P62962	Profilin-1 OS	Pfn1	1.06649	369.345	51.43	1	7	7	16	140	14.9475	8.27979
Q9CQ65	S-methyl-5'-thioadenosine phosphorylase OS	Mtap	1.06692	32.67	10.95	1	2	2	3	283	31.0417	7.13721
Q8BG05	Heterogeneous nuclear ribonucleoprotein A3 OS	Hnrnpa3	1.06799	291.714	12.66	1	5	6	15	379	39.6276	9.01221
Q3UM45	Protein phosphatase 1 regulatory subunit 7 OS	Ppp1r7	1.06821	103.023	6.37	1	2	2	3	361	41.2665	4.91943
O08677	Kininogen-1 OS	Kng1	1.07033	252.623	8.62	1	6	6	9	661	73.0564	6.53662
Q9JIF7	Coatomer subunit beta OS	Copb1	1.07044	380.947	9.55	1	8	8	20	953	106.998	5.99854
P45376	Aldose reductase OS	Akr1b1	1.07207	130.324	10.76	3	3	4	7	316	35.7095	7.18115
P97371	Proteasome activator complex subunit 1 OS	Psme1	1.07225	745.759	59.44	1	13	13	30	249	28.655	5.97314
P03930	ATP synthase protein 8 OS	Mtatp8	1.07229	77.0967	14.93	1	1	1	3	67	7.76119	9.87646
Q62448	Eukaryotic translation initiation factor 4 gamma 2 OS	Eif4g2	1.07367	150.72	2.21	1	2	2	5	906	102.041	7.13721
Q8BKC5	Importin-5 OS	Ipo5	1.07405	78.6333	2.64	1	2	2	3	1097	123.511	4.93213
Q99LP6	GrpE protein homolog 1, mitochondrial OS	Grpel1	1.07407	174.728	21.2	1	4	4	9	217	24.2919	8.38232
Q60668	Heterogeneous nuclear ribonucleoprotein D0 OS	Hnrnpd	1.07478	203.547	10.99	2	3	4	9	355	38.3303	7.81104
P59999	Actin-related protein 2/3 complex subunit 4 OS	Arpc4	1.07587	215.249	25.6	1	5	5	13	168	19.6543	8.42627
Q9JLF6	Protein-glutamine gamma-glutamyltransferase K OS	Tgm1	1.07637	191.73	5.15	1	4	4	10	815	89.7693	6.50732
Q9WUR2	Enoyl-CoA delta isomerase 2, mitochondrial OS	Eci2	1.07637	192.02	10.74	2	4	4	7	391	43.24	8.92432
O35685	Nuclear migration protein nudC OS	Nudc	1.07734	222.593	13.86	1	5	5	10	332	38.3343	5.26221
Q9D379	Epoxide hydrolase 1 OS	Ephx1	1.07794	505.595	21.98	1	12	12	27	455	52.543	8.35303
Q8R180	ERO1-like protein alpha OS	Ero1l	1.08159	141.303	4.96	1	2	2	3	464	54.0502	6.53662
Q6P9Q6	FK506-binding protein 15 OS	Fkbp15	1.08217	65.8325	1.56	1	2	2	3	1216	132.878	5.07178
Q9DBM2	Peroxisomal bifunctional enzyme OS	Ehhadh	1.08235	791.029	27.02	1	18	18	32	718	78.252	9.12939
Q8CGP6	Histone H2A type 1-H OS	Hist1h2ah	1.08279	74.08	5.47	10	1	1	4	128	13.9418	11.0337
Q91X91	Nicotinate-nucleotide pyrophosphorylase [carboxylating] OS	Qprt	1.08348	328.508	22.07	1	5	5	9	299	31.5102	6.7124
P58771	Tropomyosin alpha-1 chain OS	Tpm1	1.08398	695.751	26.06	1	2	9	31	284	32.6607	4.7417
Q8BGT5	Alanine aminotransferase 2 OS	Gpt2	1.08472	78.5326	12.07	1	5	5	6	522	57.9065	8.00146
P48036	Annexin A5 OS	Anxa5	1.08771	955.043	51.1	1	16	16	50	319	35.7302	4.95752
Q99KN9	Clathrin interactor 1 OS	Clint1	1.08912	164.653	4.6	1	3	3	7	631	68.4688	6.25244
Q60865	Caprin-1 OS	Caprin1	1.08933	78.6771	1.98	1	2	2	5	707	78.1208	5.24951
Q6P8X1	Sorting nexin-6 OS	Snx6	1.08961	97.56	6.4	1	3	3	4	406	46.6198	6.16357
P32921	Tryptophan--tRNA ligase, cytoplasmic OS	Wars	1.09087	84.98	4.16	1	2	2	3	481	54.3231	6.88818
Q9JMH9	Unconventional myosin-XVIIIa OS	Myo18a	1.09123	83.08	1.61	1	3	3	3	2050	232.611	6.27783
Q07076	Annexin A7 OS	Anxa7	1.09169	362.707	11.66	1	5	5	12	463	49.8933	6.17627
O35286	Putative pre-mRNA-splicing factor ATP-dependent RNA helicase DHX15 OS	Dhx15	1.09243	76.91	2.77	1	3	3	3	795	90.9492	7.45947
Q8BMP6	Golgi resident protein GCP60 OS	Acbd3	1.09253	126.04	7.43	1	3	3	4	525	60.1438	5.10986
Q9R0H0	Peroxisomal acyl-coenzyme A oxidase 1 OS	Acox1	1.093	1633.02	55.82	1	27	27	70	661	74.6013	8.48486
O35604	Niemann-Pick C1 protein OS	Npc1	1.09316	42.7	1.57	2	2	2	3	1277	142.791	5.70654
Q64521	Glycerol-3-phosphate dehydrogenase, mitochondrial OS	Gpd2	1.09332	201.64	7.84	1	5	5	10	727	80.9025	6.60986
P60843	Eukaryotic initiation factor 4A-I OS	Eif4a1	1.09335	448.626	32.27	2	6	13	24	406	46.1246	5.47803
P97461	40S ribosomal protein S5 OS	Rps5	1.0952	235.134	23.53	1	6	6	13	204	22.875	9.71533
Q921I1	Serotransferrin OS	Tf	1.09633	1587.53	46.34	3	31	31	83	697	76.6737	7.18115
P63242	Eukaryotic translation initiation factor 5A-1 OS	Eif5a	1.09839	279.28	40.91	2	7	7	14	154	16.8214	5.23682
P06151	L-lactate dehydrogenase A chain OS	Ldha	1.10017	1833.64	48.49	3	17	17	76	332	36.4752	7.73779
Q8BU31	Ras-related protein Rap-2c OS	Rap2c	1.10114	47.3133	9.29	3	2	2	3	183	20.7314	4.94482
Q9Z2G9	Oxidoreductase HTATIP2 OS	Htatip2	1.10167	144.6	11.57	1	3	3	4	242	26.853	8.5874
Q61176	Arginase-1 OS	Arg1	1.10373	1094.84	56.04	1	15	15	48	323	34.7862	7.00537
Q8K010	5-oxoprolinase OS	Oplah	1.10395	124.067	3.65	1	4	4	6	1288	137.525	6.27783
Q9D110	5-formyltetrahydrofolate cyclo-ligase OS	Mthfs	1.10526	163.311	9.36	1	2	2	7	203	23.1869	7.02002
P27786	Steroid 17-alpha-hydroxylase/17,20 lyase OS	Cyp17a1	1.10691	334.666	20.51	1	8	8	17	507	57.6012	7.18115
Q64378	Peptidyl-prolyl cis-trans isomerase FKBP5 OS	Fkbp5	1.10702	96.9	5.92	1	2	2	3	456	50.9336	7.79639
P18760	Cofilin-1 OS	Cfl1	1.10752	619.65	55.42	1	10	12	42	166	18.5477	8.08936
Q9DBH5	Vesicular integral-membrane protein VIP36 OS	Lman2	1.10774	70.4667	8.66	1	3	3	3	358	40.4042	6.94678
Q62452	UDP-glucuronosyltransferase 1-9 OS	Ugt1a9	1.10833	404.282	17.23	3	3	7	32	528	59.9687	8.35303
P68510	14-3-3 protein eta OS	Ywhah	1.1093	819.826	38.21	2	4	9	28	246	28.194	4.89404
Q61838	Alpha-2-macroglobulin OS	A2m	1.11129	802.087	13.44	2	18	18	43	1495	165.748	6.68311
Q9DB29	Isoamyl acetate-hydrolyzing esterase 1 homolog OS	Iah1	1.11338	63.99	8.43	1	2	2	3	249	27.9562	5.51611
Q3UZ39	Leucine-rich repeat flightless-interacting protein 1 OS	Lrrfip1	1.11357	58.6733	3.57	1	2	2	3	729	79.2012	4.81787
Q5XJY5	Coatomer subunit delta OS	Arcn1	1.11358	326.799	17.03	1	8	8	13	511	57.1932	6.21436
P61290	Proteasome activator complex subunit 3 OS	Psme3	1.11468	123.3	9.06	1	2	2	5	254	29.4876	5.94775
Q9D819	Inorganic pyrophosphatase OS	Ppa1	1.11588	566.334	41.52	1	10	10	24	289	32.6462	5.60498
Q9DC50	Peroxisomal carnitine O-octanoyltransferase OS	Crot	1.1166	376.74	17.32	1	9	9	20	612	70.2191	6.72705
P10605	Cathepsin B OS	Ctsb	1.11672	972.371	30.38	1	8	8	31	339	37.2557	5.90967
Q5XG73	Acyl-CoA-binding domain-containing protein 5 OS	Acbd5	1.11801	113.25	2.17	1	1	1	4	508	56.5782	5.41455
Q8VCF0	Mitochondrial antiviral-signaling protein OS	Mavs	1.1182	106.683	7.95	1	3	3	3	503	53.3658	6.3667
P07901	Heat shock protein HSP 90-alpha OS	Hsp90aa1	1.11832	1745.8	25.65	1	8	17	69	733	84.7348	5.0083
P63001	Ras-related C3 botulinum toxin substrate 1 OS	Rac1	1.11872	187.186	26.56	5	4	5	10	192	21.4362	8.49951
P62855	40S ribosomal protein S26 OS	Rps26	1.11952	118.23	26.96	1	3	3	4	115	13.0071	11.0044
Q64433	10 kDa heat shock protein, mitochondrial OS	Hspe1	1.11961	575.414	67.65	1	7	7	20	102	10.9559	8.35303
P97807	Fumarate hydratase, mitochondrial OS	Fh	1.11994	1029.24	24.26	1	11	11	38	507	54.3221	9.0415
P40124	Adenylyl cyclase-associated protein 1 OS	Cap1	1.12003	197.11	16.03	1	6	6	10	474	51.5324	7.51807
Q9CVB6	Actin-related protein 2/3 complex subunit 2 OS	Arpc2	1.12004	368.151	21.67	1	7	7	17	300	34.3355	7.35693
P62827	GTP-binding nuclear protein Ran OS	Ran	1.12046	177.747	18.98	2	4	4	6	216	24.4076	7.48877
P41317	Mannose-binding protein C OS	Mbl2	1.12057	199.215	15.57	1	3	3	8	244	25.9409	5.05908
O88569	Heterogeneous nuclear ribonucleoproteins A2/B1 OS	Hnrnpa2b1	1.1206	699.981	26.06	1	7	9	31	353	37.3797	8.95361
Q62167	ATP-dependent RNA helicase DDX3X OS	Ddx3x	1.12132	271.48	9.97	4	6	6	12	662	73.056	7.18115
P09405	Nucleolin OS	Ncl	1.123	622.397	22.07	1	16	16	25	707	76.6768	4.75439
P62911	60S ribosomal protein L32 OS	Rpl32	1.12312	97.7138	20	2	3	3	5	135	15.8498	11.3267
Q9CQ69	Cytochrome b-c1 complex subunit 8 OS	Uqcrq	1.12449	77.8754	17.07	1	2	2	5	82	9.76211	10.2573
P61924	Coatomer subunit zeta-1 OS	Copz1	1.12455	177.68	22.6	1	3	3	5	177	20.1855	4.80518
P29699	Alpha-2-HS-glycoprotein OS	Ahsg	1.12493	265.724	16.23	1	5	5	13	345	37.3017	6.50732
Q8K2Q9	Shootin-1 OS	Kiaa1598	1.12494	71.03	3.8	1	2	2	3	631	71.2985	5.43994
Q9CQC6	Basic leucine zipper and W2 domain-containing protein 1 OS	Bzw1	1.12563	146.272	12.41	1	4	4	6	419	48.0127	5.92236
P61205	ADP-ribosylation factor 3 OS	Arf3	1.12631	462.829	18.23	3	2	3	17	181	20.5877	7.43018
Q01279	Epidermal growth factor receptor OS	Egfr	1.12675	76.9767	3.47	1	3	3	4	1210	134.766	6.85889
Q9R0A0	Peroxisomal membrane protein PEX14 OS	Pex14	1.12686	139.614	9.84	1	4	4	7	376	41.1828	5.10986
Q9CQE1	Protein NipSnap homolog 3B OS	Nipsnap3b	1.12804	55.49	6.48	1	2	2	3	247	28.2905	9.48096
O88685	26S protease regulatory subunit 6A OS	Psmc3	1.12808	137.135	17.65	1	6	6	10	442	49.5176	5.18604
Q99JX4	Eukaryotic translation initiation factor 3 subunit M OS	Eif3m	1.12892	33.8233	4.55	1	2	2	5	374	42.4899	5.74463
P26041	Moesin OS	Msn	1.129	382.825	15.25	2	6	9	18	577	67.7249	6.59521
P24668	Cation-dependent mannose-6-phosphate receptor OS	M6pr	1.12912	171.062	15.47	1	4	4	7	278	31.1524	5.38916
Q3UJU9	Regulator of microtubule dynamics protein 3 OS	Rmdn3	1.13086	156.558	14.68	1	6	6	10	470	51.997	5.21143
Q91VA0	Acyl-coenzyme A synthetase ACSM1, mitochondrial OS	Acsm1	1.13139	918.972	38.05	2	16	16	41	573	64.719	7.1665
P52825	Carnitine O-palmitoyltransferase 2, mitochondrial OS	Cpt2	1.13148	564.862	17.17	1	13	13	30	658	73.9336	8.36768
Q91W43	Glycine dehydrogenase (decarboxylating), mitochondrial OS	Gldc	1.13174	323.461	4.2	1	5	5	12	1025	113.195	7.56201
P16858	Glyceraldehyde-3-phosphate dehydrogenase OS	Gapdh	1.1319	1419.15	59.46	2	16	16	56	333	35.7872	8.25049
P58021	Transmembrane 9 superfamily member 2 OS	Tm9sf2	1.13207	86.35	1.21	1	1	1	3	662	75.2802	7.43018
P17047	Lysosome-associated membrane glycoprotein 2 OS	Lamp2	1.13384	73.91	2.17	1	1	1	4	415	45.652	7.38623
P97449	Aminopeptidase N OS	Anpep	1.13568	120.929	2.17	1	2	2	4	966	109.582	5.89697
P63017	Heat shock cognate 71 kDa protein OS	Hspa8	1.13651	2545.4	44.12	2	23	29	116	646	70.8272	5.51611
P26350	Prothymosin alpha OS	Ptma	1.13724	363.607	23.42	1	6	6	15	111	12.2471	3.78955
P11031	Activated RNA polymerase II transcriptional coactivator p15 OS	Sub1	1.1375	128.327	8.66	1	1	1	3	127	14.4184	9.59814
O35522	Proteasome subunit beta type-9 OS	Psmb9	1.13767	128.58	8.68	5	2	2	5	219	23.4117	5.22412
O55029	Coatomer subunit beta' OS	Copb2	1.13832	265.317	8.84	1	6	6	11	905	102.384	5.30029
Q3TCN2	Putative phospholipase B-like 2 OS	Plbd2	1.13907	90.36	1.52	1	1	1	3	594	66.2472	6.12549
Q6GQT9	Nodal modulator 1 OS	Nomo1	1.14267	103.28	1.57	1	2	2	3	1214	133.336	6.0874
Q91ZR1	Ras-related protein Rab-4B OS	Rab4b	1.14271	83.3476	9.86	12	1	2	6	213	23.614	6.06201
Q00724	Retinol-binding protein 4 OS	Rbp4	1.14367	205.602	9.95	1	3	3	9	201	23.1913	5.98584
P97372	Proteasome activator complex subunit 2 OS	Psme2	1.14443	334.729	33.89	1	6	6	11	239	27.0401	5.75732
P10649	Glutathione S-transferase Mu 1 OS	Gstm1	1.14471	3474.12	72.94	1	11	18	151	218	25.9531	7.94287
Q9CY58	Plasminogen activator inhibitor 1 RNA-binding protein OS	Serbp1	1.1448	207.626	15.72	1	5	5	7	407	44.6873	8.54346
P14685	26S proteasome non-ATPase regulatory subunit 3 OS	Psmd3	1.14488	262.44	17.17	1	8	8	10	530	60.6803	8.44092
Q9WV54	Acid ceramidase OS	Asah1	1.14566	132.04	8.12	1	4	4	8	394	44.6408	8.45557
P51150	Ras-related protein Rab-7a OS	Rab7a	1.1462	125.198	28.99	1	5	5	6	207	23.4748	6.69775
O88342	WD repeat-containing protein 1 OS	Wdr1	1.14766	261.094	17.99	1	8	8	10	606	66.365	6.59521
Q9DBT9	Dimethylglycine dehydrogenase, mitochondrial OS	Dmgdh	1.14771	1721.53	28.65	1	21	21	61	869	97.194	7.88428
P62492	Ras-related protein Rab-11A OS	Rab11a	1.14811	267.016	17.59	2	4	4	9	216	24.3784	6.56592
Q9Z0N1	Eukaryotic translation initiation factor 2 subunit 3, X-linked OS	Eif2s3x	1.14844	128.733	7.42	2	3	3	5	472	51.0332	8.39697
Q9DAS9	Guanine nucleotide-binding protein G(I)/G(S)/G(O) subunit gamma-12 OS	Gng12	1.1488	93.7213	25	1	2	2	4	72	7.99212	8.96826
Q80X90	Filamin-B OS	Flnb	1.14954	216.03	2.38	2	4	6	10	2602	277.651	5.70654
P61982	14-3-3 protein gamma OS	Ywhag	1.14959	902.16	42.91	2	6	11	37	247	28.2849	4.89404
Q99KK7	Dipeptidyl peptidase 3 OS	Dpp3	1.15029	195.727	7.05	1	4	4	14	738	82.8461	5.37646
Q99JI6	Ras-related protein Rap-1b OS	Rap1b	1.15078	363.194	29.89	2	6	6	16	184	20.8116	5.78271
Q9WVA2	Mitochondrial import inner membrane translocase subunit Tim8 A OS	Timm8a1	1.15134	114.08	22.68	1	2	2	4	97	11.0353	5.16064
Q9JKV1	Proteasomal ubiquitin receptor ADRM1 OS	Adrm1	1.15478	255.08	10.07	1	4	4	6	407	42.0337	5.07178
Q9R1T2	SUMO-activating enzyme subunit 1 OS	Sae1	1.15492	106.51	2.29	1	1	1	4	350	38.5956	5.36377
P48024	Eukaryotic translation initiation factor 1 OS	Eif1	1.15659	124.067	26.55	2	2	2	3	113	12.7386	7.44482
P11438	Lysosome-associated membrane glycoprotein 1 OS	Lamp1	1.15745	76.5967	5.42	1	2	2	3	406	43.8373	8.39697
Q9WV55	Vesicle-associated membrane protein-associated protein A OS	Vapa	1.15886	90.63	9.24	1	3	3	5	249	27.8373	8.39697
Q8BGA8	Acyl-coenzyme A synthetase ACSM5, mitochondrial OS	Acsm5	1.15942	236.529	9.69	1	6	6	12	578	64.2876	7.72314
Q9EQH2	Endoplasmic reticulum aminopeptidase 1 OS	Erap1	1.15948	271.27	5.27	1	5	5	11	930	106.531	6.20166
P63101	14-3-3 protein zeta/delta OS	Ywhaz	1.15957	911.283	36.33	1	5	8	30	245	27.7537	4.79248
Q3B7Z2	Oxysterol-binding protein 1 OS	Osbp	1.15981	125.362	4.97	1	4	4	9	805	88.7411	7.1958
Q05920	Pyruvate carboxylase, mitochondrial OS	Pc	1.16029	2770.01	40.66	1	39	39	126	1178	129.602	6.7124
Q9WUM3	Coronin-1B OS	Coro1b	1.16058	158.748	1.86	1	1	1	4	484	53.878	5.78271
P48758	Carbonyl reductase [NADPH] 1 OS	Cbr1	1.16104	507.094	43.68	1	10	10	23	277	30.622	8.30908
Q99MN1	Lysine--tRNA ligase OS	Kars	1.16131	176.398	6.39	1	4	4	7	595	67.7965	5.93506
Q99KI0	Aconitate hydratase, mitochondrial OS	Aco2	1.16142	1066.44	24.87	1	17	17	41	780	85.41	7.92822
Q9Z2U1	Proteasome subunit alpha type-5 OS	Psma5	1.16149	241.794	21.16	1	5	5	8	241	26.3942	4.79248
P51859	Hepatoma-derived growth factor OS	Hdgf	1.16164	182.56	8.44	1	2	2	5	237	26.2526	4.83057
Q8R4N0	Citrate lyase subunit beta-like protein, mitochondrial OS	Clybl	1.16225	94.2141	10.36	1	3	3	5	338	37.5248	8.54346
Q99L45	Eukaryotic translation initiation factor 2 subunit 2 OS	Eif2s2	1.1629	232.157	13.6	1	5	5	10	331	38.0682	5.79541
Q9R0Q7	Prostaglandin E synthase 3 OS	Ptges3	1.1663	140.35	29.38	1	5	5	11	160	18.7094	4.55127
P54869	Hydroxymethylglutaryl-CoA synthase, mitochondrial OS	Hmgcs2	1.16656	1270.32	43.11	1	16	17	61	508	56.7865	8.41162
P32020	Non-specific lipid-transfer protein OS	Scp2	1.16658	796.169	23.22	1	14	14	39	547	59.0878	7.44482
P20108	Thioredoxin-dependent peroxide reductase, mitochondrial OS	Prdx3	1.16737	216.695	23.35	1	4	4	12	257	28.1094	7.57666
Q64464	Cytochrome P450 3A13 OS	Cyp3a13	1.16858	377.862	20.28	1	9	9	19	503	57.4551	8.57275
Q9JJL3	Solute carrier organic anion transporter family member 1B2 OS	Slco1b2	1.16898	72.3612	3.48	1	2	2	4	689	76.6782	8.67529
Q9JLI6	Selenocysteine lyase OS	Scly	1.16911	143.517	11.81	1	5	5	8	432	47.1441	6.80029
Q8QZT1	Acetyl-CoA acetyltransferase, mitochondrial OS	Acat1	1.16961	949.229	36.79	1	14	14	49	424	44.7873	8.51416
P62082	40S ribosomal protein S7 OS	Rps7	1.17	348.016	40.21	1	7	7	17	194	22.1133	10.0962
P38647	Stress-70 protein, mitochondrial OS	Hspa9	1.17006	1813.89	41.68	1	27	28	80	679	73.4156	6.07471
Q9D8N0	Elongation factor 1-gamma OS	Eef1g	1.17026	486.8	19.91	1	11	11	33	437	50.0292	6.7417
P68373	Tubulin alpha-1C chain OS	Tuba1c	1.17026	1331.8	52.56	3	6	18	64	449	49.8775	5.09717
P13020	Gelsolin OS	Gsn	1.17045	82.65	3.97	1	3	3	4	780	85.8881	6.17627
O35988	Syndecan-4 OS	Sdc4	1.17047	72.1167	12.12	1	2	2	3	198	21.469	4.41162
Q9WTP6	Adenylate kinase 2, mitochondrial OS	Ak2	1.17057	376.883	33.05	1	6	6	15	239	26.4517	7.38623
O70570	Polymeric immunoglobulin receptor OS	Pigr	1.1709	139.906	4.67	1	3	3	7	771	84.9455	5.40186
Q8BXA1	Golgi integral membrane protein 4 OS	Golim4	1.17172	221.614	6.41	1	3	3	7	655	76.7386	4.83057
P70441	Na(+)/H(+) exchange regulatory cofactor NHE-RF1 OS	Slc9a3r1	1.17179	496.949	21.13	1	6	6	22	355	38.5765	5.89697
O55013	Trafficking protein particle complex subunit 3 OS	Trappc3	1.17185	141.373	10	1	2	2	6	180	20.2892	4.95752
P27546	Microtubule-associated protein 4 OS	Map4	1.17219	78.01	2.58	1	3	3	4	1125	117.357	4.98291
Q64727	Vinculin OS	Vcl	1.1724	675.006	10.04	1	11	11	22	1066	116.644	5.99854
Q91VM9	Inorganic pyrophosphatase 2, mitochondrial OS	Ppa2	1.17324	349.882	13.64	1	5	5	17	330	38.0902	6.97607
P48428	Tubulin-specific chaperone A OS	Tbca	1.17329	152.849	32.41	1	4	4	6	108	12.7496	5.2749
Q99JY0	Trifunctional enzyme subunit beta, mitochondrial OS	Hadhb	1.17372	591.944	21.05	1	8	8	26	475	51.3534	9.37842
Q9CRC0	Vitamin K epoxide reductase complex subunit 1 OS	Vkorc1	1.1738	194.21	12.42	1	2	2	10	161	17.7564	9.14404
Q6ZWX6	Eukaryotic translation initiation factor 2 subunit 1 OS	Eif2s1	1.17445	271.867	11.75	1	3	3	6	315	36.0854	5.08447
O88986	2-amino-3-ketobutyrate coenzyme A ligase, mitochondrial OS	Gcat	1.17635	170.37	6.97	1	2	2	5	416	44.9019	7.32764
Q8CIE6	Coatomer subunit alpha OS	Copa	1.17645	433.352	8.66	1	11	11	24	1224	138.344	7.6499
Q7M6Y3	Phosphatidylinositol-binding clathrin assembly protein OS	Picalm	1.17673	157.74	1.52	1	1	1	4	660	71.4983	7.91357
Q8JZQ9	Eukaryotic translation initiation factor 3 subunit B OS	Eif3b	1.17759	360.82	8.34	1	5	5	12	803	91.3131	5.021
Q3U1J4	DNA damage-binding protein 1 OS	Ddb1	1.17777	42.422	2.19	1	3	3	4	1140	126.772	5.26221
Q9DBJ1	Phosphoglycerate mutase 1 OS	Pgam1	1.17872	547.11	41.34	2	8	8	21	254	28.8139	7.18115
Q9R1P0	Proteasome subunit alpha type-4 OS	Psma4	1.17889	188.096	9.58	1	3	3	7	261	29.4522	7.72314
Q8R081	Heterogeneous nuclear ribonucleoprotein L OS	Hnrnpl	1.1794	43.75	1.88	1	1	1	4	586	63.9233	8.104
O08997	Copper transport protein ATOX1 OS	Atox1	1.18034	149.86	32.35	1	2	2	5	68	7.33366	6.50732
P34884	Macrophage migration inhibitory factor OS	Mif	1.18059	63.6423	13.91	1	2	2	4	115	12.4962	7.34229
P59017	Bcl-2-like protein 13 OS	Bcl2l13	1.18059	187.519	7.14	1	3	3	7	434	46.6905	4.58936
P97379	Ras GTPase-activating protein-binding protein 2 OS	G3bp2	1.18062	82.0471	6.64	1	3	3	8	482	54.0548	5.61768
P45952	Medium-chain specific acyl-CoA dehydrogenase, mitochondrial OS	Acadm	1.18109	662.04	21.85	1	8	8	25	421	46.4516	8.36768
P62301	40S ribosomal protein S13 OS	Rps13	1.18163	594.654	38.41	1	7	7	33	151	17.2117	10.5356
P51174	Long-chain specific acyl-CoA dehydrogenase, mitochondrial OS	Acadl	1.18163	1096	38.6	1	15	15	49	430	47.8775	8.30908
P62852	40S ribosomal protein S25 OS	Rps25	1.1817	206.98	28	1	4	4	8	125	13.7337	10.1108
Q9D0P0	Emopamil-binding protein-like OS	Ebpl	1.18189	91.95	4.37	1	1	1	3	206	23.2922	6.88818
Q9JMA1	Ubiquitin carboxyl-terminal hydrolase 14 OS	Usp14	1.18198	179.02	7.1	2	4	4	8	493	55.966	5.23682
P46978	Dolichyl-diphosphooligosaccharide--protein glycosyltransferase subunit STT3A OS	Stt3a	1.18217	247.599	6.24	1	5	5	14	705	80.5449	8.104
Q8C196	Carbamoyl-phosphate synthase [ammonia], mitochondrial OS	Cps1	1.18222	11382.5	59.67	2	81	81	480	1500	164.514	6.91748
Q7TNG8	Probable D-lactate dehydrogenase, mitochondrial OS	Ldhd	1.18426	323.273	16.53	1	6	6	12	484	51.8152	6.62451
P15626	Glutathione S-transferase Mu 2 OS	Gstm2	1.18429	1551.6	72.02	2	9	17	64	218	25.7	7.38623
P61211	ADP-ribosylation factor-like protein 1 OS	Arl1	1.1846	45.3	4.97	1	1	1	3	181	20.3985	5.71924
Q9DCS3	Trans-2-enoyl-CoA reductase, mitochondrial OS	Mecr	1.18473	92.7842	5.63	1	2	2	3	373	40.3173	9.0708
Q8C7E7	Starch-binding domain-containing protein 1 OS	Stbd1	1.18521	111.413	7.1	1	2	2	3	338	36.1051	5.98584
P46061	Ran GTPase-activating protein 1 OS	Rangap1	1.18592	166.508	3.9	1	2	2	5	589	63.4914	4.67822
Q80XL6	Acyl-CoA dehydrogenase family member 11 OS	Acad11	1.18664	237.984	6.29	2	5	5	10	779	87.3107	8.42627
Q9QZE5	Coatomer subunit gamma-1 OS	Copg1	1.18694	474.012	11.56	1	7	9	22	874	97.4504	5.35107
P29341	Polyadenylate-binding protein 1 OS	Pabpc1	1.18748	670.266	24.53	1	13	13	27	636	70.6259	9.49561
Q8BKZ9	Pyruvate dehydrogenase protein X component, mitochondrial OS	Pdhx	1.18789	82.89	1.8	1	1	1	4	501	53.9652	7.75244
P61202	COP9 signalosome complex subunit 2 OS	Cops2	1.18885	80.8367	5.19	1	2	2	3	443	51.5641	5.52881
Q91ZJ5	UTP--glucose-1-phosphate uridylyltransferase OS	Ugp2	1.18891	836.681	32.68	1	15	15	39	508	56.9437	7.60596
Q8VHE0	Translocation protein SEC63 homolog OS	Sec63	1.1897	102.937	2.5	1	2	2	3	760	87.8146	5.37646
Q9CZ44	NSFL1 cofactor p47 OS	Nsfl1c	1.1903	372.488	21.62	1	6	6	12	370	40.6854	5.14795
Q9JJU8	SH3 domain-binding glutamic acid-rich-like protein OS	Sh3bgrl	1.19088	166.967	28.07	1	3	3	6	114	12.8032	4.91943
O88587	Catechol O-methyltransferase OS	Comt	1.1913	258.71	24.91	1	5	5	11	265	29.4673	5.8335
P23116	Eukaryotic translation initiation factor 3 subunit A OS	Eif3a	1.19258	524.685	12.28	1	21	21	48	1344	161.838	6.771
Q3UPL0	Protein transport protein Sec31A OS	Sec31a	1.19262	489.39	7.72	1	9	9	22	1230	133.486	6.75635
P47754	F-actin-capping protein subunit alpha-2 OS	Capza2	1.19326	157.14	20.98	1	4	4	6	286	32.9466	5.84619
Q8R164	Valacyclovir hydrolase OS	Bphl	1.19378	549.318	41.24	1	10	10	24	291	32.8301	8.93896
Q9WU84	Copper chaperone for superoxide dismutase OS	Ccs	1.19397	357.941	10.58	1	3	3	10	274	28.8934	6.1001
Q9CYR6	Phosphoacetylglucosamine mutase OS	Pgm3	1.19404	102.31	5.9	1	3	3	3	542	59.4153	6.20166
P07356	Annexin A2 OS	Anxa2	1.19409	130.564	8.26	1	2	2	5	339	38.6518	7.69385
Q02053	Ubiquitin-like modifier-activating enzyme 1 OS	Uba1	1.19446	1236.91	21.74	2	20	20	52	1058	117.734	5.65576
P28063	Proteasome subunit beta type-8 OS	Psmb8	1.19447	287.37	25.36	1	6	6	8	276	30.2406	6.68311
Q9WVD5	Mitochondrial ornithine transporter 1 OS	Slc25a15	1.1947	113.51	10.3	1	4	4	5	301	32.8017	8.85107
P05202	Aspartate aminotransferase, mitochondrial OS	Got2	1.19532	1604.47	61.16	1	24	24	77	430	47.3812	8.99756
P53657	Pyruvate kinase PKLR OS	Pklr	1.19564	1159.51	39.2	1	19	20	55	574	62.2696	7.09326
Q8QZY1	Eukaryotic translation initiation factor 3 subunit L OS	Eif3l	1.19588	151.027	6.91	1	4	4	7	564	66.5703	6.44287
Q99P30	Peroxisomal coenzyme A diphosphatase NUDT7 OS	Nudt7	1.19633	323.255	9.32	1	3	3	8	236	26.8398	6.34131
P35486	Pyruvate dehydrogenase E1 component subunit alpha, somatic form, mitochondrial OS	Pdha1	1.19646	405.827	15.38	1	4	4	16	390	43.2036	8.19189
P61979	Heterogeneous nuclear ribonucleoprotein K OS	Hnrnpk	1.19675	603.072	22.25	1	9	9	23	463	50.9444	5.5415
Q80XU3	Nuclear ubiquitous casein and cyclin-dependent kinase substrate 1 OS	Nucks1	1.19716	113.36	20.94	1	4	4	5	234	26.2976	5.13525
Q01768	Nucleoside diphosphate kinase B OS	Nme2	1.19754	451.336	61.84	1	5	9	30	152	17.3519	7.50342
P50544	Very long-chain specific acyl-CoA dehydrogenase, mitochondrial OS	Acadvl	1.19771	1097.86	25.15	1	15	15	44	656	70.8307	8.74854
Q921M4	Golgin subfamily A member 2 OS	Golga2	1.19777	215.892	3.9	1	4	4	7	999	113.209	4.99561
O70318	Band 4.1-like protein 2 OS	Epb41l2	1.19816	74.14	4.15	2	3	4	4	988	109.873	5.42725
Q9D6R2	Isocitrate dehydrogenase [NAD] subunit alpha, mitochondrial OS	Idh3a	1.19856	264.85	10.66	1	4	4	10	366	39.6131	6.72705
Q8VEK3	Heterogeneous nuclear ribonucleoprotein U OS	Hnrnpu	1.19922	279.82	9.25	1	7	7	10	800	87.8627	6.23975
Q8JZN5	Acyl-CoA dehydrogenase family member 9, mitochondrial OS	Acad9	1.19997	232.546	3.04	1	2	2	7	625	68.6787	7.45947
O09174	Alpha-methylacyl-CoA racemase OS	Amacr	1.2	163.12	13.12	1	4	4	8	381	41.6775	7.40088
Q9QXG4	Acetyl-coenzyme A synthetase, cytoplasmic OS	Acss2	1.20075	97.7822	4.99	1	4	4	4	701	78.8112	6.63916
P47791	Glutathione reductase, mitochondrial OS	Gsr	1.20076	94.7584	10.4	1	4	4	6	500	53.6285	7.98682
O70435	Proteasome subunit alpha type-3 OS	Psma3	1.20152	276.467	21.96	1	6	6	18	255	28.3871	5.43994
Q80Y14	Glutaredoxin-related protein 5, mitochondrial OS	Glrx5	1.20191	46.3767	17.11	1	2	2	4	152	16.2824	6.55127
P34928	Apolipoprotein C-I OS	Apoc1	1.202	114.277	18.18	1	2	2	4	88	9.69031	9.08545
Q3UEG6	Alanine--glyoxylate aminotransferase 2, mitochondrial OS	Agxt2	1.20233	156.627	9.16	1	4	4	7	513	57.0778	7.92822
P51660	Peroxisomal multifunctional enzyme type 2 OS	Hsd17b4	1.20236	1089.97	21.22	1	14	14	40	735	79.432	8.57275
P62259	14-3-3 protein epsilon OS	Ywhae	1.20304	458.832	30.98	1	5	8	21	255	29.1554	4.7417
P62204	Calmodulin OS	Calm1	1.2033	392.837	32.21	2	7	7	17	149	16.8268	4.22119
P62900	60S ribosomal protein L31 OS	Rpl31	1.20439	123.27	24	1	3	3	6	125	14.4539	10.5356
Q9WV80	Sorting nexin-1 OS	Snx1	1.20441	180.47	6.13	1	2	3	5	522	58.9156	5.22412
Q920E5	Farnesyl pyrophosphate synthase OS	Fdps	1.20451	657.226	30.03	1	10	10	35	353	40.5557	5.65576
P60766	Cell division control protein 42 homolog OS	Cdc42	1.20492	397.1	29.84	3	4	5	15	191	21.245	6.55127
Q91YH5	Atlastin-3 OS	Atl3	1.20502	133.11	3.88	1	2	2	5	541	60.5366	6.1001
Q5U405	Transmembrane protease serine 13 OS	Tmprss13	1.20533	126.852	1.47	1	1	1	19	543	59.7679	9.01221
P97742	Carnitine O-palmitoyltransferase 1, liver isoform OS	Cpt1a	1.20606	215.91	12.03	1	8	8	14	773	88.1947	8.6167
Q99020	Heterogeneous nuclear ribonucleoprotein A/B OS	Hnrnpab	1.20613	187.017	11.23	1	2	3	6	285	30.8123	7.91357
Q9WUK2	Eukaryotic translation initiation factor 4H OS	Eif4h	1.20668	171.83	8.47	1	2	2	10	248	27.3244	7.2251
Q9Z2U0	Proteasome subunit alpha type-7 OS	Psma7	1.2069	499.242	30.65	2	8	8	20	248	27.8376	8.45557
P40142	Transketolase OS	Tkt	1.20717	1144.85	43.98	1	22	22	52	623	67.5876	7.50342
Q9WU79	Proline dehydrogenase 1, mitochondrial OS	Prodh	1.20727	104.837	7.01	1	3	3	3	599	67.9925	8.23584
Q9ERS2	NADH dehydrogenase [ubiquinone] 1 alpha subcomplex subunit 13 OS	Ndufa13	1.20734	97.7633	6.25	1	1	1	4	144	16.8486	9.48096
P26645	Myristoylated alanine-rich C-kinase substrate OS	Marcks	1.20737	359.002	27.51	1	5	5	12	309	29.6438	4.33545
Q3TXS7	26S proteasome non-ATPase regulatory subunit 1 OS	Psmd1	1.2078	184.66	5.98	1	5	5	10	953	105.663	5.38916
O09061	Proteasome subunit beta type-1 OS	Psmb1	1.20842	106.73	8.75	1	2	2	8	240	26.3553	7.81104
P57776	Elongation factor 1-delta OS	Eef1d	1.20848	295.903	18.15	1	5	5	12	281	31.2739	5.021
Q00PI9	Heterogeneous nuclear ribonucleoprotein U-like protein 2 OS	Hnrnpul2	1.20882	97.41	3.62	1	2	2	3	745	84.8878	4.89404
P27046	Alpha-mannosidase 2 OS	Man2a1	1.21011	104.7	1.65	1	2	2	3	1150	131.548	8.03076
Q9CPY7	Cytosol aminopeptidase OS	Lap3	1.21017	1083.79	34.68	1	17	17	40	519	56.1058	7.72314
Q921F2	TAR DNA-binding protein 43 OS	Tardbp	1.21061	85.8571	3.62	1	2	2	7	414	44.5193	6.69775
Q9QYR9	Acyl-coenzyme A thioesterase 2, mitochondrial OS	Acot2	1.21118	238.01	13.47	1	1	5	11	453	49.6257	7.35693
Q61233	Plastin-2 OS	Lcp1	1.21179	683.213	35.09	2	14	18	37	627	70.1048	5.32568
Q9WUZ9	Ectonucleoside triphosphate diphosphohydrolase 5 OS	Entpd5	1.21233	126.989	9.37	1	4	4	9	427	47.0717	5.2876
Q7TQI3	Ubiquitin thioesterase OTUB1 OS	Otub1	1.21351	124.74	8.12	1	2	2	5	271	31.2504	4.94482
Q8BP47	Asparagine--tRNA ligase, cytoplasmic OS	Nars	1.21456	150.23	7.51	1	3	3	5	559	64.238	5.85889
O35114	Lysosome membrane protein 2 OS	Scarb2	1.21516	97.88	4.18	1	2	2	4	478	54.0095	5.09717
Q8BMS1	Trifunctional enzyme subunit alpha, mitochondrial OS	Hadha	1.21627	1749.01	48.36	1	27	27	79	763	82.6175	9.14404
P11499	Heat shock protein HSP 90-beta OS	Hsp90ab1	1.21668	3056.19	43.78	1	18	28	119	724	83.2291	5.03369
Q91VI7	Ribonuclease inhibitor OS	Rnh1	1.21696	296.118	20.61	1	8	8	15	456	49.7841	4.77979
P61161	Actin-related protein 2 OS	Actr2	1.21724	120.22	4.82	1	2	2	3	394	44.7322	6.7417
Q9WU78	Programmed cell death 6-interacting protein OS	Pdcd6ip	1.21729	457.93	6.33	1	5	5	12	869	95.9642	6.52197
Q8CGC7	Bifunctional glutamate/proline--tRNA ligase OS	Eprs	1.21742	456.541	6.75	1	9	10	17	1512	169.972	7.66455
P62821	Ras-related protein Rab-1A OS	Rab1A	1.21752	525.739	56.59	18	10	12	23	205	22.6634	6.21436
Q9CX86	Heterogeneous nuclear ribonucleoprotein A0 OS	Hnrnpa0	1.21843	118.719	8.2	1	2	3	8	305	30.5117	9.30518
Q8BJ64	Choline dehydrogenase, mitochondrial OS	Chdh	1.21872	709.657	16.78	1	10	10	36	596	66.3724	8.51416
Q9D023	Mitochondrial pyruvate carrier 2 OS	Mpc2	1.21903	65.1196	22.05	1	4	4	6	127	14.2766	10.6089
Q9CRB3	5-hydroxyisourate hydrolase OS	Urah	1.21924	78.6155	23.73	1	3	3	4	118	13.5508	7.86963
Q9R0P3	S-formylglutathione hydrolase OS	Esd	1.22042	510.89	43.62	1	10	10	22	282	31.2993	7.12256
Q9D1A2	Cytosolic non-specific dipeptidase OS	Cndp2	1.22111	461.131	23.58	1	8	8	16	475	52.7336	5.65576
P51881	ADP/ATP translocase 2 OS	Slc25a5	1.22218	877.02	38.59	3	13	13	40	298	32.9102	9.72998
Q9R1P4	Proteasome subunit alpha type-1 OS	Psma1	1.22306	708.817	41.83	1	12	12	30	263	29.5278	6.45557
Q8K1M6	Dynamin-1-like protein OS	Dnm1l	1.22337	132.881	2.43	1	2	2	4	742	82.6065	7.04932
Q76MZ3	Serine/threonine-protein phosphatase 2A 65 kDa regulatory subunit A alpha isoform OS	Ppp2r1a	1.22377	195.899	10.53	2	5	5	9	589	65.2809	5.10986
Q9D2G2	Dihydrolipoyllysine-residue succinyltransferase component of 2-oxoglutarate dehydrogenase complex, mitochondrial OS	Dlst	1.22387	552.196	22.03	1	8	8	25	454	48.9635	8.95361
P46735	Unconventional myosin-Ib OS	Myo1b	1.22601	61.52	0.63	1	1	1	5	1107	128.483	9.26123
O89112	LanC-like protein 1 OS	Lancl1	1.22629	73.45	2.01	1	1	1	4	399	45.3116	7.76709
P34914	Bifunctional epoxide hydrolase 2 OS	Ephx2	1.2264	943.773	32.31	1	13	13	36	554	62.4746	6.18896
P62774	Myotrophin OS	Mtpn	1.22668	112.36	28.81	1	3	3	6	118	12.8526	5.51611
P54071	Isocitrate dehydrogenase [NADP], mitochondrial OS	Idh2	1.22729	1208.03	46.46	2	20	21	57	452	50.8739	8.68994
A6X935	Inter alpha-trypsin inhibitor, heavy chain 4 OS	Itih4	1.2276	324.6	11.78	1	10	10	14	942	104.594	6.40479
P61804	Dolichyl-diphosphooligosaccharide--protein glycosyltransferase subunit DAD1 OS	Dad1	1.22784	77.16	19.47	1	2	2	5	113	12.4886	7.07861
Q9QUM9	Proteasome subunit alpha type-6 OS	Psma6	1.22812	522.678	27.24	1	6	6	18	246	27.3548	6.75635
P51863	V-type proton ATPase subunit d 1 OS	Atp6v0d1	1.22845	83.69	2.28	1	1	1	4	351	40.2752	4.99561
Q91X83	S-adenosylmethionine synthase isoform type-1 OS	Mat1a	1.22889	1947.42	60.35	2	18	18	78	396	43.481	5.8208
Q9D8W5	26S proteasome non-ATPase regulatory subunit 12 OS	Psmd12	1.23005	263.648	11.18	1	5	5	11	456	52.8615	7.06396
Q9JLV5	Cullin-3 OS	Cul3	1.2302	36.7603	1.95	4	2	2	4	768	88.8914	8.45557
Q9CQ60	6-phosphogluconolactonase OS	Pgls	1.23132	108.047	7	1	2	2	7	257	27.2374	5.84619
Q9DBG1	Sterol 26-hydroxylase, mitochondrial OS	Cyp27a1	1.23223	152.92	6.75	1	3	3	5	533	60.6819	9.14404
Q9R111	Guanine deaminase OS	Gda	1.2326	128.23	10.35	1	3	3	6	454	50.9807	5.52881
P61087	Ubiquitin-conjugating enzyme E2 K OS	Ube2k	1.23261	207.89	13.5	1	2	2	5	200	22.3926	5.43994
Q4VAA2	Protein CDV3 OS	Cdv3	1.23314	337.607	10.68	1	2	2	7	281	29.7113	6.1001
P36552	Oxygen-dependent coproporphyrinogen-III oxidase, mitochondrial OS	Cpox	1.23397	179.829	7.67	1	3	3	7	443	49.6828	8.52881
Q8BH95	Enoyl-CoA hydratase, mitochondrial OS	Echs1	1.23463	731.734	34.83	1	8	8	22	290	31.4542	8.48486
Q8VCT3	Aminopeptidase B OS	Rnpep	1.23628	140.3	3.23	1	2	2	5	650	72.3701	5.35107
Q9D0I9	Arginine--tRNA ligase, cytoplasmic OS	Rars	1.23658	119.803	4.85	1	4	4	7	660	75.6251	7.54736
Q93092	Transaldolase OS	Taldo1	1.23741	478.252	23.15	1	8	8	18	337	37.3634	7.03467
O55142	60S ribosomal protein L35a OS	Rpl35a	1.23749	306.035	46.36	1	6	6	20	110	12.5457	10.8872
P01898	H-2 class I histocompatibility antigen, Q10 alpha chain OS	H2-Q10	1.2377	148.899	8.92	2	1	3	7	325	37.2273	5.24951
Q9DCL9	Multifunctional protein ADE2 OS	Paics	1.23785	33.78	7.53	1	2	2	3	425	46.9761	7.2251
P85094	Isochorismatase domain-containing protein 2A, mitochondrial OS	Isoc2a	1.23819	219.349	38.83	1	5	5	9	206	22.403	8.01611
P08249	Malate dehydrogenase, mitochondrial OS	Mdh2	1.23902	2090.33	65.98	1	19	19	67	338	35.5888	8.67529
Q921H8	3-ketoacyl-CoA thiolase A, peroxisomal OS	Acaa1a	1.2394	890.447	39.39	1	2	11	23	424	43.9257	8.44092
Q99K67	Alpha-aminoadipic semialdehyde synthase, mitochondrial OS	Aass	1.24041	414.663	16.2	1	11	11	20	926	102.909	6.87354
Q9JJI8	60S ribosomal protein L38 OS	Rpl38	1.2406	102.89	24.29	1	2	2	4	70	8.19872	10.0962
Q9QXE0	2-hydroxyacyl-CoA lyase 1 OS	Hacl1	1.24095	662.902	22.2	1	10	10	30	581	63.6189	6.26514
Q9D051	Pyruvate dehydrogenase E1 component subunit beta, mitochondrial OS	Pdhb	1.24209	255.12	6.69	1	2	2	5	359	38.912	6.87354
Q99JY9	Actin-related protein 3 OS	Actr3	1.24209	182.17	19.62	1	6	6	10	418	47.327	5.88428
P62880	Guanine nucleotide-binding protein G(I)/G(S)/G(T) subunit beta-2 OS	Gnb2	1.24216	292.029	8.53	2	2	3	10	340	37.3071	5.99854
Q9QXD6	Fructose-1,6-bisphosphatase 1 OS	Fbp1	1.24277	2106.76	68.34	2	25	25	95	338	36.8888	6.56592
Q99K51	Plastin-3 OS	Pls3	1.24326	376.163	13.97	2	4	8	20	630	70.6972	5.61768
Q8QZS1	3-hydroxyisobutyryl-CoA hydrolase, mitochondrial OS	Hibch	1.24424	377.743	19.22	1	7	7	16	385	43.0102	8.06006
P48193	Protein 4.1 OS	Epb41	1.24509	143.67	4.43	2	2	3	4	858	95.8525	5.60498
Q8BU30	Isoleucine--tRNA ligase, cytoplasmic OS	Iars	1.2451	208.699	3.96	1	4	4	9	1262	144.179	6.55127
Q91V64	Isochorismatase domain-containing protein 1 OS	Isoc1	1.24535	52.54	16.5	1	3	3	4	297	32.012	7.38623
Q8VD00	Transmembrane protein 97 OS	Tmem97	1.24647	27.89	20.45	1	2	2	3	176	20.7973	9.27588
Q91WE4	UPF0729 protein C18orf32 homolog OS	3	1.24758	76.2633	11.11	1	1	1	3	72	8.03029	9.34912
Q9CWK8	Sorting nexin-2 OS	Snx2	1.24798	206.89	6.17	1	2	3	5	519	58.4348	5.12256
Q9D0E1	Heterogeneous nuclear ribonucleoprotein M OS	Hnrnpm	1.24819	121.911	7	1	6	6	16	729	77.5974	8.63135
Q8BK64	Activator of 90 kDa heat shock protein ATPase homolog 1 OS	Ahsa1	1.24833	172.567	9.17	1	2	2	7	338	38.0932	5.52881
Q8CDN6	Thioredoxin-like protein 1 OS	Txnl1	1.24863	531.387	30.8	1	6	6	19	289	32.2167	4.95752
Q9DBC7	cAMP-dependent protein kinase type I-alpha regulatory subunit OS	Prkar1a	1.24984	142.86	7.35	1	2	2	4	381	43.158	5.35107
Q8BGC0	HIV Tat-specific factor 1 homolog OS	Htatsf1	1.25069	75.1631	1.06	1	1	1	4	757	86.1876	4.39893
P52196	Thiosulfate sulfurtransferase OS	Tst	1.25109	579.915	33	1	10	10	35	297	33.4448	7.85498
P56399	Ubiquitin carboxyl-terminal hydrolase 5 OS	Usp5	1.25122	211.1	4.66	1	4	4	8	858	95.7724	5.0083
P17427	AP-2 complex subunit alpha-2 OS	Ap2a2	1.25128	171.807	0.96	2	1	1	7	938	103.951	6.93213
P26043	Radixin OS	Rdx	1.25175	519.725	18.35	3	8	11	26	583	68.5003	6.20166
Q6ZWN5	40S ribosomal protein S9 OS	Rps9	1.25216	515.772	51.55	1	13	13	32	194	22.5776	10.6528
Q921G7	Electron transfer flavoprotein-ubiquinone oxidoreductase, mitochondrial OS	Etfdh	1.25262	946.396	26.95	1	15	15	39	616	68.0476	7.57666
P57780	Alpha-actinin-4 OS	Actn4	1.25359	1325.8	29.06	1	16	23	63	912	104.911	5.41455
P63325	40S ribosomal protein S10 OS	Rps10	1.25381	394.858	53.33	1	9	9	27	165	18.9038	10.1548
Q3THK7	GMP synthase [glutamine-hydrolyzing] OS	Gmps	1.25457	130.78	2.89	1	2	2	4	693	76.6749	6.72705
P06801	NADP-dependent malic enzyme OS	Me1	1.2546	354.503	20.45	1	10	10	21	572	63.9131	7.44482
P61089	Ubiquitin-conjugating enzyme E2 N OS	Ube2n	1.25462	374.989	42.76	2	6	6	14	152	17.127	6.56592
Q61316	Heat shock 70 kDa protein 4 OS	Hspa4	1.2551	505.229	21.64	1	13	13	25	841	94.0733	5.23682
Q91WQ3	Tyrosine--tRNA ligase, cytoplasmic OS	Yars	1.2556	258.67	5.68	1	3	3	9	528	59.0681	7.00537
P68372	Tubulin beta-4B chain OS	Tubb4b	1.25624	1083.22	54.83	4	4	17	53	445	49.799	4.89404
Q9CWJ9	Bifunctional purine biosynthesis protein PURH OS	Atic	1.25626	120.44	5.74	1	2	2	4	592	64.1771	6.75635
P16045	Galectin-1 OS	Lgals1	1.25626	137.481	31.85	1	4	4	11	135	14.8562	5.49072
Q8BMJ2	Leucine--tRNA ligase, cytoplasmic OS	Lars	1.25643	259.742	4.07	1	5	5	10	1178	134.106	7.04932
P05784	Keratin, type I cytoskeletal 18 OS	Krt18	1.25654	1693.2	48.46	16	21	22	71	423	47.5092	5.32568
Q9JLV1	BAG family molecular chaperone regulator 3 OS	Bag3	1.25717	99.84	5.55	1	3	3	4	577	61.8222	7.26904
Q9DCX2	ATP synthase subunit d, mitochondrial OS	Atp5h	1.25792	219.5	34.78	1	6	6	10	161	18.7376	5.69385
Q9WV68	Peroxisomal 2,4-dienoyl-CoA reductase OS	Decr2	1.25868	154.98	21.58	1	5	5	9	292	31.2803	8.80713
P55096	ATP-binding cassette sub-family D member 3 OS	Abcd3	1.25902	451.471	11.68	1	8	8	24	659	75.4263	9.26123
Q99PT1	Rho GDP-dissociation inhibitor 1 OS	Arhgdia	1.25984	209.725	35.29	1	4	4	8	204	23.3928	5.19873
Q9DCM0	Persulfide dioxygenase ETHE1, mitochondrial OS	Ethe1	1.26009	123.85	9.06	1	2	2	3	254	27.7211	7.2251
Q06185	ATP synthase subunit e, mitochondrial OS	Atp5i	1.26052	144.854	36.62	1	3	3	6	71	8.23047	9.34912
Q9WUM5	Succinyl-CoA ligase [ADP/GDP-forming] subunit alpha, mitochondrial OS	Suclg1	1.26126	572.489	30.64	1	9	9	26	346	36.132	9.39307
Q91Y97	Fructose-bisphosphate aldolase B OS	Aldob	1.26127	2612.62	62.64	1	21	22	112	364	39.4821	8.26514
Q9DBZ5	Eukaryotic translation initiation factor 3 subunit K OS	Eif3k	1.26186	75.7567	8.26	1	2	2	3	218	25.0705	4.93213
Q99KV1	DnaJ homolog subfamily B member 11 OS	Dnajb11	1.26259	124.92	11.73	1	4	4	6	358	40.5297	6.31592
Q9D7B6	Isobutyryl-CoA dehydrogenase, mitochondrial OS	Acad8	1.26287	192.04	10.41	1	4	4	5	413	44.9904	8.1333
O70251	Elongation factor 1-beta OS	Eef1b	1.26304	437.447	43.11	1	6	6	16	225	24.6782	4.69092
Q61656	Probable ATP-dependent RNA helicase DDX5 OS	Ddx5	1.2637	216.485	5.86	2	4	4	8	614	69.2468	8.92432
Q91XE0	Glycine N-acyltransferase OS	Glyat	1.26378	512.35	34.46	1	9	10	25	296	34.076	8.27979
P84091	AP-2 complex subunit mu OS	Ap2m1	1.26494	76.0521	6.67	1	3	3	5	435	49.623	9.53955
Q99P72	Reticulon-4 OS	Rtn4	1.26512	71.5246	2.07	1	2	2	3	1162	126.535	4.53857
Q3UQ44	Ras GTPase-activating-like protein IQGAP2 OS	Iqgap2	1.26612	1200.06	17.14	1	24	24	51	1575	180.416	5.64307
P68368	Tubulin alpha-4A chain OS	Tuba4a	1.26616	1359.51	53.79	2	6	18	62	448	49.8924	5.05908
Q8BWT1	3-ketoacyl-CoA thiolase, mitochondrial OS	Acaa2	1.26619	2087.57	66.25	1	21	21	87	397	41.8034	8.08936
P55264	Adenosine kinase OS	Adk	1.26623	812.861	41	1	14	14	42	361	40.1235	6.21436
Q68FD5	Clathrin heavy chain 1 OS	Cltc	1.26734	2293.48	28.12	1	36	36	92	1675	191.435	5.69385
Q9DCF9	Translocon-associated protein subunit gamma OS	Ssr3	1.2674	184.405	11.89	1	2	2	8	185	21.0512	9.61279
P00405	Cytochrome c oxidase subunit 2 OS	Mtco2	1.26748	96.77	10.57	1	3	3	5	227	25.959	4.729
Q62426	Cystatin-B OS	Cstb	1.26772	44.2867	28.57	1	2	2	3	98	11.0385	7.38623
Q3TLP5	Enoyl-CoA hydratase domain-containing protein 2, mitochondrial OS	Echdc2	1.26796	118.68	16.55	1	3	3	5	296	31.8317	8.71924
Q91ZV0	Melanoma inhibitory activity protein 2 OS	Mia2	1.26895	106.746	1.79	1	4	4	6	1396	156.365	4.55127
Q8BUV3	Gephyrin OS	Gphn	1.26897	237.64	5.98	1	4	4	6	769	83.2298	5.60498
Q8BGQ7	Alanine--tRNA ligase, cytoplasmic OS	Aars	1.26936	616.85	12.19	1	11	11	22	968	106.841	5.66846
Q9ET01	Glycogen phosphorylase, liver form OS	Pygl	1.26985	889.111	30.35	3	26	26	54	850	97.401	7.09326
P06745	Glucose-6-phosphate isomerase OS	Gpi	1.26992	412.278	22.04	1	10	10	23	558	62.7272	8.1333
Q9CR62	Mitochondrial 2-oxoglutarate/malate carrier protein OS	Slc25a11	1.27123	69.6757	5.41	1	2	2	4	314	34.1329	9.93506
P17225	Polypyrimidine tract-binding protein 1 OS	Ptbp1	1.27125	325.803	8.54	2	2	4	12	527	56.443	8.33838
P62849	40S ribosomal protein S24 OS	Rps24	1.2721	75.38	23.31	1	3	3	6	133	15.4134	10.7847
Q99LC5	Electron transfer flavoprotein subunit alpha, mitochondrial OS	Etfa	1.27247	1430.17	53.75	1	14	14	61	333	34.9875	8.38232
Q60676	Serine/threonine-protein phosphatase 5 OS	Ppp5c	1.27266	125.483	3.81	1	2	2	6	499	56.8402	6.20166
Q9R0P5	Destrin OS	Dstn	1.27301	533.029	50.91	1	8	9	28	165	18.5095	7.97217
Q8BMA6	Signal recognition particle subunit SRP68 OS	Srp68	1.27343	102.64	3.2	1	2	2	5	625	70.5303	8.57275
P54728	UV excision repair protein RAD23 homolog B OS	Rad23b	1.27348	141.677	6.49	1	3	3	6	416	43.4858	4.83057
Q61035	Histidine--tRNA ligase, cytoplasmic OS	Hars	1.27387	289.634	11.2	2	6	6	11	509	57.3961	5.99854
P60867	40S ribosomal protein S20 OS	Rps20	1.27417	210.168	25.21	1	3	3	12	119	13.3643	9.93506
P42567	Epidermal growth factor receptor substrate 15 OS	Eps15	1.27472	92.0597	2.68	1	2	2	3	897	98.4104	4.60205
Q01405	Protein transport protein Sec23A OS	Sec23a	1.27555	321.617	8.76	1	6	6	15	765	86.1064	7.07861
Q9D826	Peroxisomal sarcosine oxidase OS	Pipox	1.27592	308.939	18.72	1	7	7	19	390	43.8184	7.54736
Q61543	Golgi apparatus protein 1 OS	Glg1	1.27609	91.48	1.79	1	2	2	3	1175	133.646	6.84424
Q8BG32	26S proteasome non-ATPase regulatory subunit 11 OS	Psmd11	1.27628	253.85	4.98	1	2	2	4	422	47.407	6.48096
P56382	ATP synthase subunit epsilon, mitochondrial OS	Atp5e	1.27685	51.6989	28.85	1	2	2	3	52	5.83415	10.0083
Q99MN9	Propionyl-CoA carboxylase beta chain, mitochondrial OS	Pccb	1.27691	305.13	17.56	1	7	7	8	541	58.3719	7.66455
Q7TNE1	Succinate--hydroxymethylglutarate CoA-transferase OS	Sugct	1.27749	32.66	2.52	1	1	1	3	436	47.6596	8.67529
P46471	26S protease regulatory subunit 7 OS	Psmc2	1.27752	331.365	11.78	1	4	4	8	433	48.6171	5.94775
Q8CFX1	GDH/6PGL endoplasmic bifunctional protein OS	H6pd	1.27754	631.575	12.17	1	9	9	27	789	88.8717	6.93213
P99024	Tubulin beta-5 chain OS	Tubb5	1.27815	1155.84	48.87	3	2	16	55	444	49.639	4.89404
Q80UG5	Septin-9 OS	2019-09-09	1.27825	96.8371	3.09	1	2	2	3	583	65.5339	8.89502
Q9CZ30	Obg-like ATPase 1 OS	Ola1	1.27831	128.416	8.59	1	3	3	5	396	44.7013	7.81104
P70122	Ribosome maturation protein SBDS OS	Sbds	1.27878	57.81	7.2	1	2	2	3	250	28.7623	8.76318
Q8K370	Acyl-CoA dehydrogenase family member 10 OS	Acad10	1.27943	70.2367	1.59	1	2	2	6	1069	118.903	8.23584
Q8BP92	Reticulocalbin-2 OS	Rcn2	1.27962	99.48	7.5	1	2	2	4	320	37.2478	4.42432
P01029	Complement C4-B OS	C4b	1.2802	107.736	1.73	1	4	4	7	1738	192.794	7.53271
P97494	Glutamate--cysteine ligase catalytic subunit OS	Gclc	1.28029	289.31	12.24	1	6	6	10	637	72.5251	5.89697
Q9WVJ2	26S proteasome non-ATPase regulatory subunit 13 OS	Psmd13	1.28037	145.147	13.3	1	5	5	8	376	42.7821	5.70654
P08113	Endoplasmin OS	Hsp90b1	1.28116	2343.19	37.66	1	30	31	105	802	92.4183	4.81787
P24270	Catalase OS	Cat	1.28146	2481.48	58.25	2	31	31	128	527	59.7577	7.88428
Q9CQR2	40S ribosomal protein S21 OS	Rps21	1.2815	361.15	31.33	1	3	3	15	83	9.13555	8.51416
Q9Z2M7	Phosphomannomutase 2 OS	Pmm2	1.28163	120.853	8.26	1	2	2	3	242	27.639	6.41748
Q8BML9	Glutamine--tRNA ligase OS	Qars	1.28174	153.847	4	1	3	4	6	775	87.6209	7.31299
Q9ERK4	Exportin-2 OS	Cse1l	1.28255	93.94	2.37	1	2	2	5	971	110.384	5.77002
P54775	26S protease regulatory subunit 6B OS	Psmc4	1.28358	146.461	8.61	1	3	3	7	418	47.3786	5.21143
Q8VDN2	Sodium/potassium-transporting ATPase subunit alpha-1 OS	Atp1a1	1.28411	749.199	12.9	5	9	11	25	1023	112.91	5.45264
Q9JIL4	Na(+)/H(+) exchange regulatory cofactor NHE-RF3 OS	Pdzk1	1.28417	148.05	10.6	1	4	4	5	519	56.4636	5.42725
Q9JII6	Alcohol dehydrogenase [NADP(+)] OS	Akr1a1	1.2849	788.535	44.92	1	11	11	35	325	36.5639	7.38623
Q9CQU3	Protein RER1 OS	Rer1	1.28531	38.63	8.16	1	2	2	5	196	22.9729	9.51025
P47915	60S ribosomal protein L29 OS	Rpl29	1.28558	244.12	16.25	1	3	3	10	160	17.5759	11.8394
P09411	Phosphoglycerate kinase 1 OS	Pgk1	1.28576	1410.51	50.6	2	18	18	69	417	44.522	7.89893
Q9QZD9	Eukaryotic translation initiation factor 3 subunit I OS	Eif3i	1.28602	213.58	10.15	1	3	3	5	325	36.4376	5.64307
P63038	60 kDa heat shock protein, mitochondrial OS	Hspd1	1.28636	2995.3	57.42	1	27	27	105	573	60.9174	6.17627
Q9D8X2	Coiled-coil domain-containing protein 124 OS	Ccdc124	1.28642	108.627	17.97	1	3	3	5	217	25.3304	9.64209
Q9CQM5	Thioredoxin domain-containing protein 17 OS	Txndc17	1.28662	48.96	17.07	1	2	2	3	123	14.0057	4.76709
Q9DBG3	AP-2 complex subunit beta OS	Ap2b1	1.28664	321.04	5.34	2	7	7	15	937	104.516	5.37646
Q07417	Short-chain specific acyl-CoA dehydrogenase, mitochondrial OS	Acads	1.28677	670.312	27.18	1	9	9	28	412	44.8611	8.47021
Q8VC30	Bifunctional ATP-dependent dihydroxyacetone kinase/FAD-AMP lyase (cyclizing) OS	Dak	1.28768	1095.3	31.31	1	15	15	48	578	59.6534	6.91748
P17751	Triosephosphate isomerase OS	Tpi1	1.28812	1413.74	37.12	1	9	9	38	299	32.1713	5.74463
P17742	Peptidyl-prolyl cis-trans isomerase A OS	Ppia	1.28836	729.131	56.71	1	10	10	43	164	17.9599	7.89893
P12367	cAMP-dependent protein kinase type II-alpha regulatory subunit OS	Prkar2a	1.28837	102.147	10.72	2	3	3	3	401	45.3605	4.89404
P62073	Mitochondrial import inner membrane translocase subunit Tim10 OS	Timm10	1.28971	79.66	8.89	1	1	1	5	90	10.3259	6.29053
Q922B2	Aspartate--tRNA ligase, cytoplasmic OS	Dars	1.29	411.176	24.15	1	11	11	21	501	57.1112	6.49365
P61967	AP-1 complex subunit sigma-1A OS	Ap1s1	1.29118	126.46	10.13	1	1	1	5	158	18.7206	5.73193
Q9QY30	Bile salt export pump OS	Abcb11	1.29151	61.8633	0.68	1	1	1	3	1321	146.655	7.66455
P63087	Serine/threonine-protein phosphatase PP1-gamma catalytic subunit OS	Ppp1cc	1.29151	178.827	3.1	3	1	1	9	323	36.9597	6.53662
P68254	14-3-3 protein theta OS	Ywhaq	1.29167	605.354	31.02	2	3	7	22	245	27.7608	4.77979
O35488	Very long-chain acyl-CoA synthetase OS	Slc27a2	1.29246	851.787	25.81	1	14	14	34	620	70.3775	8.89502
Q61171	Peroxiredoxin-2 OS	Prdx2	1.29283	470.445	47.47	1	7	7	22	198	21.7651	5.41455
P35585	AP-1 complex subunit mu-1 OS	Ap1m1	1.29307	107.397	3.78	2	2	2	4	423	48.512	7.29834
P97450	ATP synthase-coupling factor 6, mitochondrial OS	Atp5j	1.29311	256.989	41.67	1	4	4	14	108	12.4886	9.36377
O88487	Cytoplasmic dynein 1 intermediate chain 2 OS	Dync1i2	1.29343	145.69	4.9	1	3	3	5	612	68.3517	5.2876
P35279	Ras-related protein Rab-6A OS	Rab6a	1.29349	140.96	12.98	13	2	3	8	208	23.5749	5.5415
Q99K28	ADP-ribosylation factor GTPase-activating protein 2 OS	Arfgap2	1.29363	108.555	1.92	1	1	1	3	520	56.5631	8.17725
Q9WTX5	S-phase kinase-associated protein 1 OS	Skp1	1.29364	99.6474	20.86	1	3	3	5	163	18.6603	4.53857
Q60692	Proteasome subunit beta type-6 OS	Psmb6	1.29404	283.714	16.81	1	4	4	11	238	25.3625	5.10986
P27773	Protein disulfide-isomerase A3 OS	Pdia3	1.29421	1528.15	53.07	1	29	29	83	505	56.6427	6.21436
Q9CR57	60S ribosomal protein L14 OS	Rpl14	1.29443	386.737	11.52	1	2	2	7	217	23.5492	11.019
P62897	Cytochrome c, somatic OS	Cycs	1.29472	268.396	55.24	2	6	6	13	105	11.598	9.5835
Q9CRB9	Coiled-coil-helix-coiled-coil-helix domain-containing protein 3, mitochondrial OS	Chchd3	1.29496	75.19	7.49	1	2	2	3	227	26.3182	8.36768
Q9CPQ8	ATP synthase subunit g, mitochondrial OS	Atp5l	1.29497	64.2933	32.04	1	3	3	4	103	11.4172	9.74463
Q99JI4	26S proteasome non-ATPase regulatory subunit 6 OS	Psmd6	1.29499	360.56	13.62	1	7	7	19	389	45.5072	5.51611
Q64516	Glycerol kinase OS	Gk	1.29563	240.704	8.59	2	6	6	9	559	61.188	5.87158
Q9R0Q3	Transmembrane emp24 domain-containing protein 2 OS	Tmed2	1.296	254.83	14.93	1	3	3	10	201	22.6903	5.17334
Q9CW42	Mitochondrial amidoxime-reducing component 1 OS	2019-03-01	1.29602	140.266	9.71	1	2	4	7	340	37.9546	8.5874
P26231	Catenin alpha-1 OS	Ctnna1	1.29649	115.269	3.09	2	2	2	3	906	100.044	6.22705
Q9CR41	Huntingtin-interacting protein K OS	Hypk	1.29657	95.6967	6.2	1	1	1	3	129	14.6704	4.93213
Q8K1Z0	Ubiquinone biosynthesis protein COQ9, mitochondrial OS	Coq9	1.29663	149.063	6.07	1	2	2	6	313	35.0605	5.92236
Q9DCW4	Electron transfer flavoprotein subunit beta OS	Etfb	1.29678	1509.2	56.08	1	13	13	50	255	27.606	8.104
Q99LX0	Protein DJ-1 OS	Park7	1.29722	435.095	35.98	1	8	8	24	189	20.0084	6.771
Q9D6Y9	1,4-alpha-glucan-branching enzyme OS	Gbe1	1.29755	342.24	10.11	1	6	6	13	702	80.3126	6.43018
Q78IK2	Up-regulated during skeletal muscle growth protein 5 OS	Usmg5	1.29799	152.37	43.1	1	2	2	4	58	6.37736	9.83252
Q7TMK9	Heterogeneous nuclear ribonucleoprotein Q OS	Syncrip	1.29842	90.27	3.85	1	2	2	4	623	69.5896	8.5874
O08795	Glucosidase 2 subunit beta OS	Prkcsh	1.29859	211.617	14.59	1	8	8	14	521	58.7558	4.4624
P38060	Hydroxymethylglutaryl-CoA lyase, mitochondrial OS	Hmgcl	1.29871	820.845	31.38	2	9	9	23	325	34.2167	8.41162
Q8CAY6	Acetyl-CoA acetyltransferase, cytosolic OS	Acat2	1.29883	400.94	17.38	1	6	6	20	397	41.2712	7.50342
Q9ET22	Dipeptidyl peptidase 2 OS	Dpp7	1.29889	61.23	2.77	1	1	1	3	506	56.2175	5.38916
Q60932	Voltage-dependent anion-selective channel protein 1 OS	Vdac1	1.29891	275.217	30.41	2	7	7	11	296	32.3314	8.42627
Q8VEM8	Phosphate carrier protein, mitochondrial OS	Slc25a3	1.29903	195.693	20.45	1	6	6	9	357	39.6065	9.26123
Q99L13	3-hydroxyisobutyrate dehydrogenase, mitochondrial OS	Hibadh	1.29911	427.11	13.73	1	4	4	10	335	35.4166	8.1333
Q99KR3	Beta-lactamase-like protein 2 OS	Lactb2	1.29936	75.6048	5.56	1	2	2	3	288	32.7338	6.32861
Q99JH8	ER lumen protein-retaining receptor 1 OS	Kdelr1	1.30059	75.02	3.77	3	1	1	3	212	24.544	8.6167
O55143	Sarcoplasmic/endoplasmic reticulum calcium ATPase 2 OS	Atp2a2	1.30078	255.048	3.54	2	4	4	11	1044	114.784	5.33838
O55022	Membrane-associated progesterone receptor component 1 OS	Pgrmc1	1.30102	813.776	41.54	2	8	8	30	195	21.6808	4.70361
A2AIV2	Protein virilizer homolog OS	Kiaa1429	1.30121	89.2849	0.44	1	1	1	4	1811	201.313	4.95752
Q8VDM4	26S proteasome non-ATPase regulatory subunit 2 OS	Psmd2	1.30197	175.111	9.25	1	7	7	9	908	100.139	5.17334
Q8QZR3	Pyrethroid hydrolase Ces2a OS	Ces2a	1.30215	185.597	8.42	2	2	4	7	558	61.9002	6.16357
Q9DCQ2	Putative L-aspartate dehydrogenase OS	Aspdh	1.30263	269.993	20.21	1	6	6	11	287	30.2507	6.94678
Q61133	Glutathione S-transferase theta-2 OS	Gstt2	1.30316	142.463	14.75	1	2	3	6	244	27.6166	7.54736
P03987	Ig gamma-3 chain C region OS	1	1.30324	72.1367	4.27	1	2	2	3	398	43.9013	7.13721
O55125	Protein NipSnap homolog 1 OS	Nipsnap1	1.30476	114.259	10.92	1	4	4	9	284	33.342	9.43701
P62918	60S ribosomal protein L8 OS	Rpl8	1.30479	387.327	50.97	1	13	13	22	257	28.0073	11.0337
P37040	NADPH--cytochrome P450 reductase OS	Por	1.30508	622.624	20.94	1	14	14	35	678	76.9953	5.52881
Q91ZA3	Propionyl-CoA carboxylase alpha chain, mitochondrial OS	Pcca	1.30552	273.713	13.12	1	7	7	14	724	79.8711	7.25439
P11679	Keratin, type II cytoskeletal 8 OS	Krt8	1.30553	1829.14	36.94	21	17	20	70	490	54.5315	5.8208
P27612	Phospholipase A-2-activating protein OS	Plaa	1.30597	90.33	2.14	1	2	2	4	794	87.1656	6.13818
Q9DBP5	UMP-CMP kinase OS	Cmpk1	1.30601	206.569	10.71	1	2	2	7	196	22.1513	5.8335
Q9D172	ES1 protein homolog, mitochondrial OS	D10Jhu81e	1.30672	475.137	36.84	1	7	7	15	266	28.0728	8.77783
O35639	Annexin A3 OS	Anxa3	1.30776	153.976	7.43	2	2	2	4	323	36.3616	5.75732
Q8BRF7	Sec1 family domain-containing protein 1 OS	Scfd1	1.30866	189.844	3.91	1	3	3	9	639	72.2771	6.37939
P24527	Leukotriene A-4 hydrolase OS	Lta4h	1.30867	148.715	11.13	1	5	5	9	611	69.0071	6.41748
Q9CQA3	Succinate dehydrogenase [ubiquinone] iron-sulfur subunit, mitochondrial OS	Sdhb	1.30908	252.297	18.79	1	8	8	17	282	31.7929	8.67529
Q91VR2	ATP synthase subunit gamma, mitochondrial OS	Atp5c1	1.30918	469.112	19.46	1	6	6	18	298	32.8651	9.01221
Q9D0F9	Phosphoglucomutase-1 OS	Pgm1	1.30952	988.362	39.5	2	18	18	43	562	61.3796	6.56592
Q8C5H8	NAD kinase 2, mitochondrial OS	Nadk2	1.31108	274.4	17.48	1	7	7	10	452	50.8269	8.07471
P36993	Protein phosphatase 1B OS	Ppm1b	1.31183	128.094	7.95	1	3	3	7	390	42.7676	5.18604
P10126	Elongation factor 1-alpha 1 OS	Eef1a1	1.31201	1187.28	37.88	2	14	14	68	462	50.0821	9.01221
Q8VE47	Ubiquitin-like modifier-activating enzyme 5 OS	Uba5	1.31223	128.42	5.21	1	3	3	5	403	44.761	4.95752
P62245	40S ribosomal protein S15a OS	Rps15a	1.31247	204.918	29.23	1	4	4	10	130	14.83	10.1255
Q9CR68	Cytochrome b-c1 complex subunit Rieske, mitochondrial OS	Uqcrfs1	1.31352	414.708	14.23	1	6	6	20	274	29.3492	8.70459
P17182	Alpha-enolase OS	Eno1	1.31355	2351.63	48.39	3	17	17	94	434	47.1112	6.80029
Q9CQN1	Heat shock protein 75 kDa, mitochondrial OS	Trap1	1.31356	608.08	17	1	8	9	21	706	80.1585	6.68311
P21614	Vitamin D-binding protein OS	Gc	1.31384	479.848	30.88	1	12	12	22	476	53.565	5.50342
P14131	40S ribosomal protein S16 OS	Rps16	1.31433	412.085	52.74	1	11	11	22	146	16.435	10.2134
O88696	Putative ATP-dependent Clp protease proteolytic subunit, mitochondrial OS	Clpp	1.31467	55.5533	12.13	1	2	2	3	272	29.7813	7.47412
O35381	Acidic leucine-rich nuclear phosphoprotein 32 family member A OS	Anp32a	1.31512	179.695	14.17	2	3	3	9	247	28.5202	4.06885
Q99LB2	Dehydrogenase/reductase SDR family member 4 OS	Dhrs4	1.31648	186.28	16.49	1	5	5	8	279	29.8657	9.37842
P62192	26S protease regulatory subunit 4 OS	Psmc1	1.31665	64.0616	7.5	1	3	3	4	440	49.1537	6.21436
Q9Z2I9	Succinyl-CoA ligase [ADP-forming] subunit beta, mitochondrial OS	Sucla2	1.31675	638.224	31.1	1	13	13	27	463	50.0821	7.00537
O08585	Clathrin light chain A OS	Clta	1.31706	161.709	17.02	1	5	5	12	235	25.5885	4.57666
P70372	ELAV-like protein 1 OS	Elavl1	1.31733	57.9733	3.37	1	1	1	3	326	36.1461	9.0415
P99029	Peroxiredoxin-5, mitochondrial OS	Prdx5	1.31772	580.001	45.24	1	9	9	25	210	21.8835	8.85107
Q922Q8	Leucine-rich repeat-containing protein 59 OS	Lrrc59	1.31801	325.123	23.78	1	6	6	12	307	34.8558	9.5249
Q9Z1Z0	General vesicular transport factor p115 OS	Uso1	1.31828	261.81	8.03	1	7	7	12	959	106.917	4.93213
Q9Z2X1	Heterogeneous nuclear ribonucleoprotein F OS	Hnrnpf	1.3191	188.82	14.22	1	4	5	8	415	45.7009	5.49072
P55050	Fatty acid-binding protein, intestinal OS	Fabp2	1.31915	146.026	34.85	1	5	5	8	132	15.1167	7.23975
P80318	T-complex protein 1 subunit gamma OS	Cct3	1.32021	285.843	16.15	2	9	9	14	545	60.5914	6.69775
Q8BGC4	Zinc-binding alcohol dehydrogenase domain-containing protein 2 OS	Zadh2	1.32072	210.021	6.9	1	2	2	7	377	40.5031	7.41553
Q9CQ62	2,4-dienoyl-CoA reductase, mitochondrial OS	Decr1	1.32095	593.471	40	1	10	10	25	335	36.1907	8.95361
P47757	F-actin-capping protein subunit beta OS	Capzb	1.32136	117.642	6.5	1	2	2	3	277	31.3258	5.74463
Q9D1Q6	Endoplasmic reticulum resident protein 44 OS	Erp44	1.32204	649.735	19.21	1	7	7	23	406	46.8233	5.2749
Q9WTP7	GTP:AMP phosphotransferase AK3, mitochondrial OS	Ak3	1.32245	446.283	33.92	1	7	7	17	227	25.4105	8.83643
Q9D1M0	Protein SEC13 homolog OS	Sec13	1.32297	96.31	10.25	1	3	3	7	322	35.5431	5.37646
Q9JMH6	Thioredoxin reductase 1, cytoplasmic OS	Txnrd1	1.32299	83.9667	3.59	1	2	2	3	613	67.042	7.44482
P47963	60S ribosomal protein L13 OS	Rpl13	1.32317	628.97	37.44	1	9	9	24	211	24.2905	11.5464
Q8VDG5	Phosphopantothenate--cysteine ligase OS	Ppcs	1.32369	65.21	5.79	1	2	2	3	311	33.7727	6.55127
Q63836	Selenium-binding protein 2 OS	Selenbp2	1.32374	1457.2	41.1	1	1	17	61	472	52.5764	6.17627
P62281	40S ribosomal protein S11 OS	Rps11	1.32391	277.56	25.95	1	4	4	13	158	18.419	10.3013
Q8JZU2	Tricarboxylate transport protein, mitochondrial OS	Slc25a1	1.3241	232.837	16.08	1	6	6	12	311	33.9099	9.89111
Q9CQQ7	ATP synthase F(0) complex subunit B1, mitochondrial OS	Atp5f1	1.3242	443.012	26.56	1	7	7	20	256	28.9304	9.05615
Q64105	Sepiapterin reductase OS	Spr	1.32437	541.612	37.16	1	8	8	16	261	27.8654	5.74463
Q61578	NADPH:adrenodoxin oxidoreductase, mitochondrial OS	Fdxr	1.32486	55.61	4.25	1	2	2	5	494	54.1684	8.66064
Q99L47	Hsc70-interacting protein OS	St13	1.32528	127.01	5.93	1	2	2	3	371	41.6295	5.26221
P61255	60S ribosomal protein L26 OS	Rpl26	1.32531	168.453	28.97	1	5	5	16	145	17.2475	10.5503
Q8BK30	NADH dehydrogenase [ubiquinone] flavoprotein 3, mitochondrial OS	Ndufv3	1.32619	100.73	10.58	1	1	1	3	104	11.8063	9.34912
P09813	Apolipoprotein A-II OS	Apoa2	1.32631	216.15	18.63	1	2	2	10	102	11.3017	7.18115
Q9Z0S1	3'(2'),5'-bisphosphate nucleotidase 1 OS	Bpnt1	1.32633	260.374	12.34	1	4	4	10	308	33.1751	5.8208
Q6NSR8	Probable aminopeptidase NPEPL1 OS	Npepl1	1.32676	116.126	2.29	1	1	1	3	524	55.9044	6.84424
P42125	Enoyl-CoA delta isomerase 1, mitochondrial OS	Eci1	1.32682	537.787	21.8	1	6	6	21	289	32.2298	8.98291
P62908	40S ribosomal protein S3 OS	Rps3	1.32751	944.751	64.61	1	15	15	44	243	26.6574	9.65674
O35226	26S proteasome non-ATPase regulatory subunit 4 OS	Psmd4	1.32802	107.746	5.85	1	2	2	5	376	40.6782	4.79248
Q91V92	ATP-citrate synthase OS	Acly	1.32832	550.63	14.39	1	13	13	26	1091	119.651	7.44482
P42932	T-complex protein 1 subunit theta OS	Cct8	1.32843	430.544	16.79	1	9	9	16	548	59.5175	5.61768
Q02819	Nucleobindin-1 OS	Nucb1	1.32863	242.597	12.64	1	5	5	8	459	53.3759	5.07178
Q60864	Stress-induced-phosphoprotein 1 OS	Stip1	1.32986	147.65	8.29	1	5	5	7	543	62.5424	6.80029
O35129	Prohibitin-2 OS	Phb2	1.33044	673.446	30.43	1	9	9	26	299	33.2759	9.83252
P61458	Pterin-4-alpha-carbinolamine dehydratase OS	Pcbd1	1.33066	170.17	44.23	2	4	4	12	104	11.978	6.80029
P35278	Ras-related protein Rab-5C OS	Rab5c	1.33069	466.38	21.3	2	2	4	14	216	23.3978	8.41162
Q9CZS1	Aldehyde dehydrogenase X, mitochondrial OS	Aldh1b1	1.33076	1119.31	47.59	2	23	25	61	519	57.5165	7.02002
O35857	Mitochondrial import inner membrane translocase subunit TIM44 OS	Timm44	1.33105	258.759	7.3	1	3	3	9	452	51.0593	8.1333
Q61598	Rab GDP dissociation inhibitor beta OS	Gdi2	1.33134	520.83	35.96	1	9	12	33	445	50.5047	6.25244
Q6NZJ6	Eukaryotic translation initiation factor 4 gamma 1 OS	Eif4g1	1.33179	534.035	8.38	2	13	13	27	1600	175.967	5.40186
Q8CGK3	Lon protease homolog, mitochondrial OS	Lonp1	1.33293	318.071	5.16	1	5	5	14	949	105.776	6.56592
P62264	40S ribosomal protein S14 OS	Rps14	1.33326	359.824	37.75	1	4	4	13	151	16.2625	10.0522
Q9JHU4	Cytoplasmic dynein 1 heavy chain 1 OS	Dync1h1	1.33371	516.374	1.46	1	7	7	14	4644	531.71	6.41748
P68040	Guanine nucleotide-binding protein subunit beta-2-like 1 OS	Gnb2l1	1.33381	645.336	41.01	1	11	11	31	317	35.0546	7.69385
O08749	Dihydrolipoyl dehydrogenase, mitochondrial OS	Dld	1.33407	670.509	22.79	1	10	10	23	509	54.2382	7.89893
P62270	40S ribosomal protein S18 OS	Rps18	1.33411	403.858	36.18	1	7	7	22	152	17.7079	10.9897
P84084	ADP-ribosylation factor 5 OS	Arf5	1.33446	377.799	16.11	1	2	3	11	180	20.5166	6.78564
P20918	Plasminogen OS	Plg	1.33522	119.392	3.45	1	3	3	6	812	90.7489	6.59521
O35737	Heterogeneous nuclear ribonucleoprotein H OS	Hnrnph1	1.33543	167.14	11.8	2	3	4	7	449	49.1684	6.30322
Q9CXF0	Kynureninase OS	Kynu	1.33548	188.017	12.5	1	6	6	8	464	52.2919	6.56592
P84099	60S ribosomal protein L19 OS	Rpl19	1.33625	260.185	17.35	1	3	3	15	196	23.4512	11.4731
P70296	Phosphatidylethanolamine-binding protein 1 OS	Pebp1	1.33637	135.98	14.44	1	2	2	6	187	20.8173	5.40186
Q9JLZ3	Methylglutaconyl-CoA hydratase, mitochondrial OS	Auh	1.33678	89.0902	4.78	1	2	2	4	314	33.374	9.51025
P62702	40S ribosomal protein S4, X isoform OS	Rps4x	1.33714	589.006	47.53	1	13	13	30	263	29.5791	10.1548
P16546	Spectrin alpha chain, non-erythrocytic 1 OS	Sptan1	1.33721	252.152	2.59	1	7	7	9	2472	284.422	5.32568
P68037	Ubiquitin-conjugating enzyme E2 L3 OS	Ube2l3	1.3374	180.129	34.42	1	4	4	7	154	17.8502	8.51416
Q91XC8	Death-associated protein 1 OS	Dap	1.33789	109.058	26.47	1	3	3	9	102	11.1477	9.36377
P50172	Corticosteroid 11-beta-dehydrogenase isozyme 1 OS	Hsd11b1	1.33875	948.99	32.88	1	13	13	51	292	32.3427	8.45557
P56371	Ras-related protein Rab-4A OS	Rab4a	1.33912	109.13	9.63	12	1	2	5	218	24.3932	6.07471
P56480	ATP synthase subunit beta, mitochondrial OS	Atp5b	1.33974	1997.18	66.16	1	20	20	67	529	56.2655	5.33838
Q99JR1	Sideroflexin-1 OS	Sfxn1	1.33992	122.61	11.49	1	3	3	5	322	35.6263	9.23193
P97351	40S ribosomal protein S3a OS	Rps3a	1.34054	605.206	39.39	1	12	12	32	264	29.8657	9.72998
Q9Z2Z6	Mitochondrial carnitine/acylcarnitine carrier protein OS	Slc25a20	1.34084	155.401	14.29	1	5	5	8	301	33.0049	9.11475
P35576	Glucose-6-phosphatase OS	G6pc	1.34097	53.95	1.96	1	1	1	4	357	40.4463	9.01221
Q99J99	3-mercaptopyruvate sulfurtransferase OS	10090	1.34113	419.827	28.28	1	6	6	12	297	33.0765	6.46826
P20029	78 kDa glucose-regulated protein OS	Hspa5	1.34189	3241.88	51.91	1	33	36	162	655	72.3775	5.16064
P47962	60S ribosomal protein L5 OS	Rpl5	1.34331	314.223	24.24	1	6	6	16	297	34.3787	9.77393
Q9DC61	Mitochondrial-processing peptidase subunit alpha OS	Pmpca	1.34343	151.25	6.87	1	3	3	5	524	58.2416	6.82959
Q9EQ20	Methylmalonate-semialdehyde dehydrogenase [acylating], mitochondrial OS	Aldh6a1	1.34365	1771.78	41.31	1	19	19	66	535	57.8785	8.07471
P14211	Calreticulin OS	Calr	1.34408	1252.29	50.96	1	19	19	72	416	47.9649	4.48779
Q03265	ATP synthase subunit alpha, mitochondrial OS	Atp5a1	1.34486	2818.79	53.71	1	30	30	114	553	59.7156	9.18799
Q99MR8	Methylcrotonoyl-CoA carboxylase subunit alpha, mitochondrial OS	Mccc1	1.34513	202.749	8.93	1	5	5	7	717	79.2934	7.82568
Q9D662	Protein transport protein Sec23B OS	Sec23b	1.34604	91.05	2.35	1	2	2	4	767	86.3815	6.96143
P48771	Cytochrome c oxidase subunit 7A2, mitochondrial OS	Cox7a2	1.34642	123.11	27.71	1	2	2	4	83	9.28496	10.272
Q61792	LIM and SH3 domain protein 1 OS	Lasp1	1.34723	485.983	22.81	1	7	7	27	263	29.9753	7.04932
Q6ZWR4	Serine/threonine-protein phosphatase 2A 55 kDa regulatory subunit B beta isoform OS	Ppp2r2b	1.34842	36.8847	1.58	4	1	1	3	443	51.6776	6.44287
Q8CHT0	Delta-1-pyrroline-5-carboxylate dehydrogenase, mitochondrial OS	Aldh4a1	1.34844	1193.52	33.45	1	17	17	63	562	61.8015	8.23584
P50580	Proliferation-associated protein 2G4 OS	Pa2g4	1.34855	254.93	17.01	1	6	6	12	394	43.6712	6.85889
Q80WJ7	Protein LYRIC OS	Mtdh	1.34866	282.92	10.88	1	5	5	10	579	63.8077	9.33447
P47738	Aldehyde dehydrogenase, mitochondrial OS	Aldh2	1.34913	2262.83	51.83	2	23	25	100	519	56.5018	7.62061
P62196	26S protease regulatory subunit 8 OS	Psmc5	1.34933	288.202	10.84	1	3	3	9	406	45.5971	7.54736
P19096	Fatty acid synthase OS	Fasn	1.34944	1749.23	17.61	1	40	40	86	2504	272.257	6.58057
Q9R1P1	Proteasome subunit beta type-3 OS	Psmb3	1.34958	80.7905	16.1	1	4	4	4	205	22.9494	6.55127
Q9CXZ1	NADH dehydrogenase [ubiquinone] iron-sulfur protein 4, mitochondrial OS	Ndufs4	1.34965	141.103	19.43	1	3	3	4	175	19.7722	9.99365
O08709	Peroxiredoxin-6 OS	Prdx6	1.34988	762.552	78.13	1	14	14	33	224	24.855	6.01123
P50431	Serine hydroxymethyltransferase, cytosolic OS	Shmt1	1.3505	663.231	29.5	1	13	13	34	478	52.5675	6.94678
Q91Z53	Glyoxylate reductase/hydroxypyruvate reductase OS	Grhpr	1.35105	203.895	21.04	1	5	5	12	328	35.3065	7.6499
P97823	Acyl-protein thioesterase 1 OS	Lypla1	1.3515	156.55	10.43	1	2	2	4	230	24.6714	6.62451
P99028	Cytochrome b-c1 complex subunit 6, mitochondrial OS	Uqcrh	1.35342	353.782	53.93	1	4	4	9	89	10.428	4.86865
Q8VDK1	Nitrilase homolog 1 OS	Nit1	1.35377	142.503	17.34	1	5	5	6	323	35.682	7.94287
P97429	Annexin A4 OS	Anxa4	1.35394	161.311	22.88	1	5	6	7	319	35.8931	5.56689
Q9DB05	Alpha-soluble NSF attachment protein OS	Napa	1.35608	93.79	6.78	1	2	2	3	295	33.1682	5.45264
P63276	40S ribosomal protein S17 OS	Rps17	1.35635	122.329	32.59	1	4	4	9	135	15.5144	9.84717
Q60817	Nascent polypeptide-associated complex subunit alpha OS	Naca	1.35657	198.885	16.28	2	3	3	9	215	23.3697	4.56396
P51855	Glutathione synthetase OS	Gss	1.35722	251.643	11.81	1	9	9	21	474	52.214	5.79541
P62754	40S ribosomal protein S6 OS	Rps6	1.35818	662.915	35.74	1	12	12	38	249	28.663	10.8433
P67778	Prohibitin OS	Phb	1.35892	807.642	47.06	1	10	10	30	272	29.8019	5.75732
Q9D1R9	60S ribosomal protein L34 OS	Rpl34	1.35904	557.283	36.75	1	6	6	25	117	13.2844	11.4731
Q3UGC7	Eukaryotic translation initiation factor 3 subunit J-A OS	Eif3j1	1.36018	154.917	7.66	2	3	3	7	261	29.3256	4.80518
Q99LB7	Sarcosine dehydrogenase, mitochondrial OS	Sardh	1.36076	2484.77	36.78	1	26	26	94	919	101.618	6.7417
Q60866	Phosphotriesterase-related protein OS	Pter	1.36082	304.209	12.89	2	4	4	8	349	39.1931	6.66846
P53395	Lipoamide acyltransferase component of branched-chain alpha-keto acid dehydrogenase complex, mitochondrial OS	Dbt	1.36112	286.392	17.43	1	7	7	14	482	53.2129	8.60205
Q9D3D9	ATP synthase subunit delta, mitochondrial OS	Atp5d	1.36162	773.296	13.69	1	2	2	14	168	17.5891	5.08447
Q3TNA1	Xylulose kinase OS	Xylb	1.36201	118.527	8.71	1	5	5	7	551	59.5057	6.90283
Q9CQV8	14-3-3 protein beta/alpha OS	Ywhab	1.36282	824.166	37.4	2	4	8	29	246	28.0689	4.83057
Q9DAW9	Calponin-3 OS	Cnn3	1.36331	121.857	6.67	1	2	2	3	330	36.4058	5.71924
P62267	40S ribosomal protein S23 OS	Rps23	1.36377	504.24	22.38	1	5	5	19	143	15.7977	10.4917
O88844	Isocitrate dehydrogenase [NADP] cytoplasmic OS	Idh1	1.36404	1398.38	62.32	1	25	26	72	414	46.6445	7.1665
Q9JMD3	PCTP-like protein OS	Stard10	1.36487	643.407	21.65	1	6	6	22	291	32.9305	7.12256
P11725	Ornithine carbamoyltransferase, mitochondrial OS	Otc	1.36521	1833.29	38.42	1	14	14	75	354	39.7396	8.73389
Q9CQM9	Glutaredoxin-3 OS	Glrx3	1.36568	140.743	9.79	1	3	3	8	337	37.7544	5.59229
Q9Z0X1	Apoptosis-inducing factor 1, mitochondrial OS	Aifm1	1.36591	780.664	22.39	1	13	13	32	612	66.7238	9.17334
Q61249	Immunoglobulin-binding protein 1 OS	Igbp1	1.36593	139.213	8.82	2	2	2	3	340	38.9466	6.17627
Q3U3R4	Lipase maturation factor 1 OS	Lmf1	1.36601	74.5989	1.39	1	1	1	4	574	65.8355	9.29053
P31230	Aminoacyl tRNA synthase complex-interacting multifunctional protein 1 OS	Aimp1	1.367	129.867	17.42	1	4	4	6	310	33.9759	8.35303
P50247	Adenosylhomocysteinase OS	Ahcy	1.3674	1912.4	45.6	1	19	19	76	432	47.6573	6.53662
Q9CQH3	NADH dehydrogenase [ubiquinone] 1 beta subcomplex subunit 5, mitochondrial OS	Ndufb5	1.3674	53.5533	10.05	1	2	2	4	189	21.6964	9.40771
Q19LI2	Alpha-1B-glycoprotein OS	A1bg	1.36751	130.15	2.93	1	2	2	5	512	56.5176	6.78564
P80315	T-complex protein 1 subunit delta OS	Cct4	1.36778	530.864	23.75	1	12	12	24	539	58.0297	8.01611
P70349	Histidine triad nucleotide-binding protein 1 OS	Hint1	1.3679	298.464	38.89	1	4	4	11	126	13.7681	6.87354
Q3UHX2	28 kDa heat- and acid-stable phosphoprotein OS	Pdap1	1.36819	50.69	10.5	1	1	1	3	181	20.5925	7.38623
Q8VE97	Serine/arginine-rich splicing factor 4 OS	Srsf4	1.36953	115.433	5.11	2	2	2	3	489	55.9468	11.3999
P62858	40S ribosomal protein S28 OS	Rps28	1.36973	516.829	46.38	1	3	3	16	69	7.8362	10.6968
Q91X44	Glucokinase regulatory protein OS	Gckr	1.36993	199.723	8.69	1	5	5	10	587	64.6385	6.66846
Q8BFR5	Elongation factor Tu, mitochondrial OS	Tufm	1.37108	832.823	31.64	1	13	13	36	452	49.477	7.56201
P35979	60S ribosomal protein L12 OS	Rpl12	1.37125	640.882	63.64	1	9	9	31	165	17.7935	9.42236
P46460	Vesicle-fusing ATPase OS	Nsf	1.37197	145.63	3.09	1	2	2	4	744	82.561	6.94678
P70168	Importin subunit beta-1 OS	Kpnb1	1.37243	63.7233	3.2	1	2	2	3	876	97.1221	4.77979
Q9QY76	Vesicle-associated membrane protein-associated protein B OS	Vapb	1.37312	110.635	11.52	1	3	3	4	243	26.929	7.78174
P08228	Superoxide dismutase [Cu-Zn] OS	Sod1	1.37328	1599.22	51.3	1	9	9	75	154	15.9328	6.50732
Q8CG76	Aflatoxin B1 aldehyde reductase member 2 OS	Akr7a2	1.37439	360.53	20.44	1	8	8	18	367	40.5862	8.11865
Q9QZW0	Probable phospholipid-transporting ATPase 11C OS	Atp11c	1.37491	147.064	3.63	1	4	4	7	1129	129.157	7.29834
Q8K2B3	Succinate dehydrogenase [ubiquinone] flavoprotein subunit, mitochondrial OS	Sdha	1.37496	1099.72	28.31	1	16	16	39	664	72.5392	7.37158
P62889	60S ribosomal protein L30 OS	Rpl30	1.37512	427.885	50.43	1	6	6	19	115	12.7757	9.62744
P62334	26S protease regulatory subunit 10B OS	Psmc6	1.3754	112.661	6.94	1	3	3	5	389	44.1451	7.48877
Q8VDP4	Cell cycle and apoptosis regulator protein 2 OS	Ccar2	1.37542	55.63	1.95	1	2	2	3	922	102.938	5.24951
P83882	60S ribosomal protein L36a OS	Rpl36a	1.37559	117.976	16.04	1	2	2	9	106	12.4328	10.5796
Q99KB8	Hydroxyacylglutathione hydrolase, mitochondrial OS	Hagh	1.37603	265.931	20.39	1	6	6	13	309	34.0625	7.75244
Q80W22	Threonine synthase-like 2 OS	Thnsl2	1.37606	219.685	15.94	1	6	6	14	483	54.1532	6.39209
P80313	T-complex protein 1 subunit eta OS	Cct7	1.3773	213.179	6.8	1	4	4	7	544	59.6141	7.84033
P10630	Eukaryotic initiation factor 4A-II OS	Eif4a2	1.37884	401.807	23.1	2	2	9	17	407	46.3728	5.47803
Q9D7J9	Enoyl-CoA hydratase domain-containing protein 3, mitochondrial OS	Echdc3	1.37914	147.314	11	1	3	3	6	300	32.3818	8.33838
P17717	UDP-glucuronosyltransferase 2B17 OS	Ugt2b17	1.37923	387.989	18.49	1	7	8	24	530	60.8161	7.86963
P47740	Fatty aldehyde dehydrogenase OS	Aldh3a2	1.3795	437.556	15.91	1	7	7	16	484	53.9363	8.35303
Q9CYA0	Cysteine-rich with EGF-like domain protein 2 OS	Creld2	1.37961	184.35	14.57	1	5	5	11	350	38.1938	4.57666
O08756	3-hydroxyacyl-CoA dehydrogenase type-2 OS	Hsd17b10	1.38122	241.21	34.87	1	7	7	10	261	27.4016	8.41162
Q9CPQ1	Cytochrome c oxidase subunit 6C OS	Cox6c	1.38217	155.023	21.05	1	3	3	7	76	8.46351	10.1401
Q8R0N6	Hydroxyacid-oxoacid transhydrogenase, mitochondrial OS	Adhfe1	1.38248	229.381	7.53	1	4	4	11	465	49.9053	7.57666
O08601	Microsomal triglyceride transfer protein large subunit OS	Mttp	1.38258	1945.12	35.79	1	29	29	69	894	99.0366	7.62061
P63323	40S ribosomal protein S12 OS	Rps12	1.3826	220.676	28.79	1	4	4	10	132	14.5156	7.23975
P61358	60S ribosomal protein L27 OS	Rpl27	1.38372	337.787	33.82	1	4	4	15	136	15.7877	10.5649
Q9CR16	Peptidyl-prolyl cis-trans isomerase D OS	Ppid	1.38372	115.773	4.32	2	1	2	7	370	40.7167	7.43018
Q283N4	2-oxo-4-hydroxy-4-carboxy-5-ureidoimidazoline decarboxylase OS	Urad	1.38485	383.978	21.35	1	4	4	13	178	20.0042	6.11279
P56391	Cytochrome c oxidase subunit 6B1 OS	Cox6b1	1.3853	159.215	47.67	1	4	4	8	86	10.0649	8.71924
Q8BVI4	Dihydropteridine reductase OS	Qdpr	1.38639	451.244	34.44	1	6	6	18	241	25.5538	7.81104
Q8VCC2	Liver carboxylesterase 1 OS	Ces1	1.38682	701.931	19.82	1	8	11	26	565	62.64	5.99854
Q3URE1	Acyl-CoA synthetase family member 3, mitochondrial OS	Acsf3	1.38696	75.2	2.57	1	2	2	5	583	65.0357	8.01611
P31786	Acyl-CoA-binding protein OS	Dbi	1.38756	668.142	47.13	1	3	3	28	87	9.99414	8.82178
Q9D0M3	Cytochrome c1, heme protein, mitochondrial OS	Cyc1	1.38759	79.51	8.92	1	2	2	6	325	35.3049	9.15869
Q6P3A8	2-oxoisovalerate dehydrogenase subunit beta, mitochondrial OS	Bckdhb	1.38815	154.797	13.85	1	4	4	6	390	42.8528	6.69775
Q9DBF1	Alpha-aminoadipic semialdehyde dehydrogenase OS	Aldh7a1	1.3882	1236.65	36.73	1	16	16	45	539	58.8243	7.47412
Q922Q1	Mitochondrial amidoxime reducing component 2 OS	2019-03-02	1.38823	516.912	20.71	1	7	9	28	338	38.1696	8.67529
Q5SW19	Clustered mitochondria protein homolog OS	Cluh	1.38859	226.192	5.32	1	6	6	14	1315	147.975	6.02393
O09159	Lysosomal alpha-mannosidase OS	Man2b1	1.38911	215.37	1.78	1	2	2	5	1013	114.576	8.1333
Q62087	Serum paraoxonase/lactonase 3 OS	Pon3	1.38911	51.39	7.34	1	2	2	5	354	39.3263	5.74463
P19536	Cytochrome c oxidase subunit 5B, mitochondrial OS	Cox5b	1.38958	308.408	28.91	1	4	4	16	128	13.8039	8.38232
P45591	Cofilin-2 OS	Cfl2	1.39029	236.329	32.53	1	3	5	14	166	18.6978	7.88428
P70398	Probable ubiquitin carboxyl-terminal hydrolase FAF-X OS	Usp9x	1.39202	87.2333	0.82	1	2	2	3	2559	290.526	5.87158
P62874	Guanine nucleotide-binding protein G(I)/G(S)/G(T) subunit beta-1 OS	Gnb1	1.39304	218.895	5	2	1	2	8	340	37.353	5.99854
P17563	Selenium-binding protein 1 OS	Selenbp1	1.3931	1383.65	41.1	1	1	17	61	472	52.4804	6.29053
Q91V41	Ras-related protein Rab-14 OS	Rab14	1.39435	204.599	26.51	12	5	6	14	215	23.8819	6.21436
Q91WK2	Eukaryotic translation initiation factor 3 subunit H OS	Eif3h	1.39437	138.7	3.41	1	1	1	5	352	39.807	6.66846
Q61425	Hydroxyacyl-coenzyme A dehydrogenase, mitochondrial OS	Hadh	1.39511	572.93	31.21	1	13	13	43	314	34.4419	8.646
Q8BP67	60S ribosomal protein L24 OS	Rpl24	1.39537	286.228	35.03	1	7	7	12	157	17.7679	11.2534
P62751	60S ribosomal protein L23a OS	Rpl23a	1.396	373.66	31.41	1	7	7	19	156	17.6841	10.4478
Q9DBB8	Trans-1,2-dihydrobenzene-1,2-diol dehydrogenase OS	Dhdh	1.39641	238.73	17.42	1	5	5	8	333	36.2777	6.44287
Q8BWF0	Succinate-semialdehyde dehydrogenase, mitochondrial OS	Aldh5a1	1.39642	321.443	12.43	1	6	6	11	523	55.9328	8.25049
P08003	Protein disulfide-isomerase A4 OS	Pdia4	1.39699	1460.39	35.74	1	22	22	69	638	71.9375	5.31299
P53026	60S ribosomal protein L10a OS	Rpl10a	1.3985	300.027	28.57	1	7	7	16	217	24.9006	9.979
Q9Z2I8	Succinyl-CoA ligase [GDP-forming] subunit beta, mitochondrial OS	Suclg2	1.39946	979.519	34.87	1	15	15	33	433	46.8107	7.02002
Q9CQS8	Protein transport protein Sec61 subunit beta OS	Sec61b	1.39979	303.51	66.67	1	4	4	8	96	9.9521	11.561
Q9D0R2	Threonine--tRNA ligase, cytoplasmic OS	Tars	1.40023	482.273	19.94	1	14	14	32	722	83.3029	7.35693
P62843	40S ribosomal protein S15 OS	Rps15	1.40034	65.7943	13.1	1	2	2	4	145	17.0292	10.3892
Q5FW57	Glycine N-acyltransferase-like protein OS	Gm4952	1.40046	207.551	14.53	1	3	4	7	296	34.1461	7.79639
P62274	40S ribosomal protein S29 OS	Rps29	1.40098	79.42	32.14	1	2	2	4	56	6.6723	10.1255
P14206	40S ribosomal protein SA OS	Rpsa	1.40151	658.827	39.66	1	10	10	24	295	32.8174	4.86865
P12970	60S ribosomal protein L7a OS	Rpl7a	1.40162	738.703	51.13	1	14	14	37	266	29.958	10.5649
Q99KJ8	Dynactin subunit 2 OS	Dctn2	1.40214	143.04	4.98	1	2	2	4	402	44.0897	5.26221
Q8JZZ0	UDP-glucuronosyltransferase 3A2 OS	Ugt3a2	1.40242	221.343	11.09	2	5	5	12	523	59.6341	7.53271
Q9QXX4	Calcium-binding mitochondrial carrier protein Aralar2 OS	Slc25a13	1.4025	514.988	20.27	2	11	11	21	676	74.4198	8.60205
Q9JK38	Glucosamine 6-phosphate N-acetyltransferase OS	Gnpnat1	1.40272	237.671	10.87	1	3	3	7	184	20.7777	7.69385
P50136	2-oxoisovalerate dehydrogenase subunit alpha, mitochondrial OS	Bckdha	1.4033	408.858	20.59	1	9	9	21	442	50.3391	8.06006
Q9JJJ3	Aquaporin-9 OS	Aqp9	1.4033	139.82	3.39	1	1	1	3	295	31.7435	6.90283
P08030	Adenine phosphoribosyltransferase OS	Aprt	1.40418	153.7	19.44	2	2	2	4	180	19.7115	6.78564
Q9D0S9	Histidine triad nucleotide-binding protein 2, mitochondrial OS	Hint2	1.40452	208.61	40.49	1	5	5	10	163	17.3094	9.81787
P61222	ATP-binding cassette sub-family E member 1 OS	Abce1	1.40466	222.066	5.18	1	4	4	8	599	67.271	8.33838
Q8BHN3	Neutral alpha-glucosidase AB OS	Ganab	1.40472	584.735	14.51	1	14	14	37	944	106.844	6.06201
Q9D6Y7	Mitochondrial peptide methionine sulfoxide reductase OS	Msra	1.40492	631.107	42.06	1	8	8	24	233	25.9718	8.41162
Q91VS7	Microsomal glutathione S-transferase 1 OS	Mgst1	1.40533	352.43	30.97	1	4	4	11	155	17.5401	9.65674
Q9DCM2	Glutathione S-transferase kappa 1 OS	Gstk1	1.40719	140.531	22.57	1	5	5	8	226	25.6873	8.88037
Q99PG0	Arylacetamide deacetylase OS	Aadac	1.4073	506.698	24.62	1	9	9	21	398	45.2213	7.48877
Q9CZM2	60S ribosomal protein L15 OS	Rpl15	1.40747	460.643	42.65	1	9	9	24	204	24.1311	11.6196
P14148	60S ribosomal protein L7 OS	Rpl7	1.40804	588.884	38.15	1	11	11	36	270	31.3998	10.8872
Q8CC88	von Willebrand factor A domain-containing protein 8 OS	Vwa8	1.40806	185.875	2.99	1	5	5	7	1905	213.287	6.59521
P14152	Malate dehydrogenase, cytoplasmic OS	Mdh1	1.40851	930.173	37.13	1	14	14	39	334	36.4881	6.58057
P61027	Ras-related protein Rab-10 OS	Rab10	1.40858	418.534	29.5	15	4	6	13	200	22.5266	8.38232
Q99LD4	COP9 signalosome complex subunit 1 OS	Gps1	1.40864	123.42	2.34	1	1	1	4	471	53.4081	6.84424
O08547	Vesicle-trafficking protein SEC22b OS	Sec22b	1.40932	170.78	11.16	1	2	2	4	215	24.7248	8.51416
Q9CY50	Translocon-associated protein subunit alpha OS	Ssr1	1.41106	379.856	23.43	1	4	4	12	286	32.0451	4.44971
P47911	60S ribosomal protein L6 OS	Rpl6	1.41148	673.539	37.84	1	12	12	35	296	33.4889	10.6968
P35980	60S ribosomal protein L18 OS	Rpl18	1.41196	508.713	33.51	1	6	6	17	188	21.6312	11.7808
O35423	Serine--pyruvate aminotransferase, mitochondrial OS	Agxt	1.41216	586.893	29.95	1	11	11	26	414	45.8828	8.17725
Q71RI9	Kynurenine--oxoglutarate transaminase 3 OS	Ccbl2	1.41413	536.95	24.62	2	13	13	26	455	51.0932	8.36768
P58252	Elongation factor 2 OS	Eef2	1.41476	2032.57	44.64	2	34	34	106	858	95.2529	6.82959
Q9JKR6	Hypoxia up-regulated protein 1 OS	Hyou1	1.41504	715.683	16.82	1	16	16	35	999	111.112	5.18604
Q8BI84	Melanoma inhibitory activity protein 3 OS	Mia3	1.4152	148.69	3.94	1	6	6	10	1930	213.544	4.75439
Q9CZX8	40S ribosomal protein S19 OS	Rps19	1.41648	440.007	48.97	1	8	8	17	145	16.0756	10.4038
P25444	40S ribosomal protein S2 OS	Rps2	1.42021	638.35	37.54	1	11	11	34	293	31.2117	10.2427
Q9QUI0	Transforming protein RhoA OS	Rhoa	1.42056	69.81	21.24	3	3	3	6	193	21.7681	6.1001
Q9DB20	ATP synthase subunit O, mitochondrial OS	Atp5o	1.4225	293.226	44.13	1	8	8	15	213	23.3487	9.99365
Q6ZQ38	Cullin-associated NEDD8-dissociated protein 1 OS	Cand1	1.42298	230.858	4.63	1	6	6	9	1230	136.245	5.78271
Q9EQH3	Vacuolar protein sorting-associated protein 35 OS	Vps35	1.42313	194.705	8.54	1	6	6	8	796	91.6548	5.43994
P14869	60S acidic ribosomal protein P0 OS	Rplp0	1.42342	663.098	32.49	1	9	9	20	317	34.1948	6.25244
Q9DCH4	Eukaryotic translation initiation factor 3 subunit F OS	Eif3f	1.42441	96.4	9.7	1	3	3	5	361	37.9603	5.57959
Q78JT3	3-hydroxyanthranilate 3,4-dioxygenase OS	Haao	1.42483	885.801	54.55	1	15	15	45	286	32.7836	6.53662
P47802	Metaxin-1 OS	Mtx1	1.42514	201.453	10.73	1	3	3	6	317	35.6013	6.17627
Q8BGD9	Eukaryotic translation initiation factor 4B OS	Eif4b	1.42518	525.2	17.35	1	8	8	16	611	68.7992	5.66846
Q9R0N0	Galactokinase OS	Galk1	1.42732	331	23.21	1	8	8	19	392	42.2685	5.26221
Q91YW3	DnaJ homolog subfamily C member 3 OS	Dnajc3	1.42755	160.482	5.56	1	3	3	7	504	57.4281	5.84619
Q9DCT2	NADH dehydrogenase [ubiquinone] iron-sulfur protein 3, mitochondrial OS	Ndufs3	1.42775	91.9767	7.6	1	2	2	6	263	30.1305	7.1665
P63028	Translationally-controlled tumor protein OS	Tpt1	1.4278	240.468	27.91	1	4	4	9	172	19.4496	4.85596
Q9Z1D1	Eukaryotic translation initiation factor 3 subunit G OS	Eif3g	1.4292	158.71	5.63	1	2	2	5	320	35.6159	5.89697
Q9WVK4	EH domain-containing protein 1 OS	Ehd1	1.42967	134.07	9.36	3	4	4	6	534	60.5646	6.82959
P35700	Peroxiredoxin-1 OS	Prdx1	1.43006	1139.07	53.27	1	10	12	59	199	22.1624	8.11865
Q9QUH0	Glutaredoxin-1 OS	Glrx	1.43071	108.51	44.86	1	3	3	5	107	11.8631	8.36768
O70503	Estradiol 17-beta-dehydrogenase 12 OS	Hsd17b12	1.43078	148.127	12.5	1	3	3	6	312	34.7194	9.5249
P80317	T-complex protein 1 subunit zeta OS	Cct6a	1.43099	276.818	14.88	2	6	6	14	531	57.9677	7.07861
P13707	Glycerol-3-phosphate dehydrogenase [NAD(+)], cytoplasmic OS	Gpd1	1.43266	746.379	45.85	1	14	15	36	349	37.5484	7.1665
Q9D0F3	Protein ERGIC-53 OS	Lman1	1.43349	845.924	21.28	1	11	11	34	517	57.7529	6.34131
Q8CAQ8	Mitochondrial inner membrane protein OS	Immt	1.43388	398.95	9.38	1	7	7	13	757	83.8482	6.60986
P49722	Proteasome subunit alpha type-2 OS	Psma2	1.43389	214.491	23.08	1	3	3	7	234	25.9103	7.43018
Q91WT9	Cystathionine beta-synthase OS	Cbs	1.43434	332.632	22.99	1	11	11	27	561	61.5042	6.48096
O08573	Galectin-9 OS	Lgals9	1.43502	160.897	12.18	1	4	4	6	353	40.01	9.30518
Q6ZQI3	Malectin OS	Mlec	1.4355	84.1367	6.87	1	2	2	5	291	32.3218	6.04932
O09131	Glutathione S-transferase omega-1 OS	Gsto1	1.4392	141.866	19.58	1	6	6	8	240	27.4799	7.35693
P35564	Calnexin OS	Canx	1.43923	921.028	31.98	1	19	19	49	591	67.2357	4.64014
Q00897	Alpha-1-antitrypsin 1-4 OS	Serpina1d	1.43946	392.737	22.52	4	2	9	23	413	45.9694	5.43994
P56812	Programmed cell death protein 5 OS	Pdcd5	1.43964	98.76	10.32	1	1	1	4	126	14.2663	5.68115
P39054	Dynamin-2 OS	Dnm2	1.44109	110.773	2.76	5	3	3	4	870	98.0841	7.43018
Q8VC28	Aldo-keto reductase family 1 member C13 OS	Akr1c13	1.44158	439.9	42.11	3	9	10	24	323	37.034	7.07861
Q9Z2I0	LETM1 and EF-hand domain-containing protein 1, mitochondrial OS	Letm1	1.44184	105.398	3.39	1	3	3	4	738	82.9369	6.52197
Q8C0C7	Phenylalanine--tRNA ligase alpha subunit OS	Farsa	1.44239	154.18	4.92	1	3	3	4	508	57.5628	8.27979
Q9WVL0	Maleylacetoacetate isomerase OS	Gstz1	1.44354	852.345	72.22	1	14	14	31	216	24.2598	7.85498
Q3ULD5	Methylcrotonoyl-CoA carboxylase beta chain, mitochondrial OS	Mccc2	1.44407	457.51	14.92	1	6	6	12	563	61.3402	8.00146
P27659	60S ribosomal protein L3 OS	Rpl3	1.44543	332.853	17.12	1	8	8	19	403	46.0808	10.2134
Q91YQ5	Dolichyl-diphosphooligosaccharide--protein glycosyltransferase subunit 1 OS	Rpn1	1.44647	1190.2	34.7	1	20	20	60	608	68.4857	6.45557
O35887	Calumenin OS	Calu	1.44695	197.495	21.59	1	5	5	8	315	37.0405	4.66553
O35660	Glutathione S-transferase Mu 6 OS	Gstm6	1.44733	777.893	27.06	1	2	7	29	218	25.6049	6.23975
P62242	40S ribosomal protein S8 OS	Rps8	1.44785	828.964	41.35	1	7	7	29	208	24.1902	10.3159
Q9JHW4	Selenocysteine-specific elongation factor OS	Eefsec	1.44912	149.57	1.89	1	1	1	4	583	63.4982	8.29443
Q9EPE9	Probable cation-transporting ATPase 13A1 OS	Atp13a1	1.44976	129.37	1.58	1	2	2	5	1200	132.303	8.03076
P58281	Dynamin-like 120 kDa protein, mitochondrial OS	Opa1	1.44987	114.64	3.54	1	3	3	5	960	111.27	7.54736
Q8CC86	Nicotinate phosphoribosyltransferase OS	Naprt	1.45009	50.7967	5.95	1	3	3	5	538	58.2284	6.45557
Q91WN4	Kynurenine 3-monooxygenase OS	Kmo	1.45016	69.2967	3.55	1	2	2	3	479	54.4957	8.88037
P11983	T-complex protein 1 subunit alpha OS	Tcp1	1.45059	278.571	8.99	1	5	5	14	556	60.4107	6.16357
Q64310	Surfeit locus protein 4 OS	Surf4	1.45071	317.52	17.47	1	3	3	8	269	30.3608	7.78174
P31649	Sodium- and chloride-dependent GABA transporter 2 OS	Slc6a13	1.45078	90.12	2.82	1	2	2	3	602	68.2394	6.25244
Q9JLJ2	4-trimethylaminobutyraldehyde dehydrogenase OS	Aldh9a1	1.451	966.072	34.62	1	14	14	36	494	53.4801	6.97607
P62717	60S ribosomal protein L18a OS	Rpl18a	1.45151	314.03	30.11	1	5	5	12	176	20.7189	10.7114
Q6ZWV7	60S ribosomal protein L35 OS	Rpl35	1.45207	79.5068	18.7	1	3	3	5	123	14.5436	11.0483
Q7TPR4	Alpha-actinin-1 OS	Actn1	1.45211	742.572	12.67	3	3	10	28	892	103.004	5.37646
Q8VBW8	Tetratricopeptide repeat protein 36 OS	Ttc36	1.45222	177.12	12.37	1	3	3	5	186	20.1202	5.2876
Q64471	Glutathione S-transferase theta-1 OS	Gstt1	1.45244	258.966	22.92	1	5	5	11	240	27.3563	7.26904
Q9DAD6	Profilin-3 OS	Pfn3	1.45542	228.843	6.57	1	1	1	11	137	14.6876	8.39697
Q8VCN5	Cystathionine gamma-lyase OS	Cth	1.45564	664.52	29.15	1	10	10	25	398	43.5392	7.6499
O54734	Dolichyl-diphosphooligosaccharide--protein glycosyltransferase 48 kDa subunit OS	Ddost	1.45573	219.96	13.15	1	5	5	9	441	48.997	5.8335
Q9D8T7	SRA stem-loop-interacting RNA-binding protein, mitochondrial OS	Slirp	1.45658	271.311	16.96	1	2	2	7	112	12.5975	9.81787
P61620	Protein transport protein Sec61 subunit alpha isoform 1 OS	Sec61a1	1.4571	296.523	13.66	2	6	6	12	476	52.2305	8.06006
Q11136	Xaa-Pro dipeptidase OS	Pepd	1.4575	131.37	5.48	1	3	3	4	493	54.993	5.78271
Q9CY27	Very-long-chain enoyl-CoA reductase OS	Tecr	1.45772	201.684	19.48	1	7	7	18	308	36.0668	9.5542
Q8K183	Pyridoxal kinase OS	Pdxk	1.45777	74.57	12.18	1	2	2	5	312	34.9927	6.29053
P09103	Protein disulfide-isomerase OS	P4hb	1.45828	2640.01	57.37	1	30	30	127	509	57.0228	4.88135
A2A5R2	Brefeldin A-inhibited guanine nucleotide-exchange protein 2 OS	Arfgef2	1.45895	169.827	0.61	1	1	1	3	1792	202.11	6.55127
Q91W50	Cold shock domain-containing protein E1 OS	Csde1	1.45994	70.7533	3.76	1	3	3	3	798	88.7348	6.3667
Q80WW9	DDRGK domain-containing protein 1 OS	Ddrgk1	1.4614	315.96	13.33	1	4	4	10	315	35.9557	5.35107
P19253	60S ribosomal protein L13a OS	Rpl13a	1.46149	532.294	33.5	1	8	8	25	203	23.4493	11.019
Q9D8E6	60S ribosomal protein L4 OS	Rpl4	1.46173	731.32	24.58	1	11	11	28	419	47.124	11.0044
Q99PL5	Ribosome-binding protein 1 OS	Rrbp1	1.46208	3186.49	36.76	1	51	51	136	1605	172.776	9.33447
P86048	60S ribosomal protein L10-like OS	Rpl10l	1.46226	124.745	14.95	2	3	3	9	214	24.5419	10.1108
Q9CPT4	UPF0556 protein C19orf10 homolog OS	D17Wsu104e	1.46232	149.83	11.45	1	2	2	9	166	17.971	6.78564
Q91XD4	Formimidoyltransferase-cyclodeaminase OS	Ftcd	1.46239	815.454	30.31	1	13	13	30	541	58.9015	6.11279
Q91VD9	NADH-ubiquinone oxidoreductase 75 kDa subunit, mitochondrial OS	Ndufs1	1.46254	214.306	5.64	1	3	3	7	727	79.7256	5.71924
Q9WVM8	Kynurenine/alpha-aminoadipate aminotransferase, mitochondrial OS	Aadat	1.46256	36.4942	1.88	1	2	2	4	425	47.5676	8.25049
Q922E4	Ethanolamine-phosphate cytidylyltransferase OS	Pcyt2	1.4639	286.94	14.85	1	8	8	17	404	45.2066	6.58057
E9PVA8	eIF-2-alpha kinase activator GCN1 OS	Gcn1	1.46413	73.73	1.8	1	4	4	4	2671	292.834	7.35693
Q921X9	Protein disulfide-isomerase A5 OS	Pdia5	1.46547	254.844	11.03	1	4	4	9	517	59.229	7.50342
P43024	Cytochrome c oxidase subunit 6A1, mitochondrial OS	Cox6a1	1.46622	48.4	14.41	1	1	1	3	111	12.3443	9.979
Q91X52	L-xylulose reductase OS	Dcxr	1.46666	260.465	19.26	2	5	5	12	244	25.7294	7.31299
Q8VDJ3	Vigilin OS	Hdlbp	1.46683	606.792	19.56	1	21	21	35	1268	141.655	6.87354
O08553	Dihydropyrimidinase-related protein 2 OS	Dpysl2	1.46699	139.29	3.32	1	2	2	5	572	62.2386	6.37939
P61922	4-aminobutyrate aminotransferase, mitochondrial OS	Abat	1.46805	1051.55	32	1	15	15	32	500	56.4156	8.08936
Q62425	NADH dehydrogenase [ubiquinone] 1 alpha subcomplex subunit 4 OS	Ndufa4	1.46959	223.923	56.1	1	6	6	17	82	9.32087	9.5249
Q9CXW4	60S ribosomal protein L11 OS	Rpl11	1.46975	222.947	20.79	1	4	4	15	178	20.2396	9.59814
Q3UZZ6	Sulfotransferase 1 family member D1 OS	Sult1d1	1.47029	106.73	10.51	1	3	3	5	295	35.0605	5.75732
Q8QZR5	Alanine aminotransferase 1 OS	Gpt	1.47085	460.42	11.69	1	6	6	18	496	55.107	6.63916
Q99JF5	Diphosphomevalonate decarboxylase OS	Mvd	1.4717	86.0067	3.99	1	2	2	3	401	44.0445	6.30322
P62984	Ubiquitin-60S ribosomal protein L40 OS	Uba52	1.47257	348.355	34.38	3	1	4	17	128	14.719	9.83252
P80314	T-complex protein 1 subunit beta OS	Cct2	1.47298	407.331	12.71	1	5	5	12	535	57.4411	6.40479
Q9WUM4	Coronin-1C OS	Coro1c	1.47332	82.61	1.9	1	1	1	3	474	53.087	7.07861
Q8BHG1	Nardilysin OS	Nrd1	1.47445	135.25	2.24	1	2	2	4	1161	132.808	4.86865
O09167	60S ribosomal protein L21 OS	Rpl21	1.47484	241.173	23.13	1	5	5	13	160	18.5501	10.4917
P40936	Indolethylamine N-methyltransferase OS	Inmt	1.47698	838.119	36.36	1	9	9	31	264	29.4408	6.39209
Q9WVE8	Protein kinase C and casein kinase substrate in neurons protein 2 OS	Pacsin2	1.47796	174.357	5.56	2	3	3	6	486	55.7982	5.19873
P61514	60S ribosomal protein L37a OS	Rpl37a	1.47869	99.21	16.3	1	2	2	8	92	10.2685	10.4331
P28474	Alcohol dehydrogenase class-3 OS	Adh5	1.47882	791.619	46.79	2	12	12	40	374	39.5221	7.25439
Q8VDQ1	Prostaglandin reductase 2 OS	Ptgr2	1.48035	90.52	7.69	1	2	2	5	351	37.991	5.41455
P19783	Cytochrome c oxidase subunit 4 isoform 1, mitochondrial OS	Cox4i1	1.48111	256.74	25.44	1	5	5	11	169	19.5179	9.23193
Q9DB77	Cytochrome b-c1 complex subunit 2, mitochondrial OS	Uqcrc2	1.48326	512.286	23.84	1	10	10	22	453	48.205	9.24658
Q9CPR4	60S ribosomal protein L17 OS	Rpl17	1.48398	356.445	39.67	1	7	7	20	184	21.4094	10.1841
Q9D0J8	Parathymosin OS	Ptms	1.48476	544.427	23.76	1	4	4	17	101	11.4231	4.22119
P31651	Sodium- and chloride-dependent betaine transporter OS	Slc6a12	1.48489	101.22	2.93	1	1	1	3	614	69.5671	7.1665
Q8BRK8	5'-AMP-activated protein kinase catalytic subunit alpha-2 OS	Prkaa2	1.4856	77.7693	3.08	1	2	2	3	552	61.9824	7.86963
Q9QXT0	Protein canopy homolog 2 OS	Cnpy2	1.48851	219	26.92	1	4	4	7	182	20.7543	5.07178
Q3TDQ1	Dolichyl-diphosphooligosaccharide--protein glycosyltransferase subunit STT3B OS	Stt3b	1.49044	103.074	4.5	1	4	4	8	823	93.1855	8.95361
P26443	Glutamate dehydrogenase 1, mitochondrial OS	Glud1	1.4905	2538.45	52.69	1	26	26	99	558	61.2982	8.00146
Q60759	Glutaryl-CoA dehydrogenase, mitochondrial OS	Gcdh	1.49278	502.124	26.71	1	8	8	22	438	48.5749	8.73389
P51410	60S ribosomal protein L9 OS	Rpl9	1.4931	316.756	30.73	1	5	5	11	192	21.8678	9.94971
Q8VCW8	Acyl-CoA synthetase family member 2, mitochondrial OS	Acsf2	1.4942	879.661	29.59	1	16	16	34	615	67.907	8.17725
O88428	Bifunctional 3'-phosphoadenosine 5'-phosphosulfate synthase 2 OS	Papss2	1.49458	466.369	17.39	1	9	9	22	621	70.3059	7.57666
P35505	Fumarylacetoacetase OS	Fah	1.49474	1144.17	33.41	1	11	11	44	419	46.146	7.18115
P24472	Glutathione S-transferase A4 OS	Gsta4	1.49545	132.388	18.92	1	3	5	15	222	25.5474	7.38623
P50285	Dimethylaniline monooxygenase [N-oxide-forming] 1 OS	Fmo1	1.49689	850.051	25	1	13	13	35	532	59.876	8.47021
Q9CZN7	Serine hydroxymethyltransferase, mitochondrial OS	10090	1.49735	398.178	22.42	1	11	11	20	504	55.7236	8.47021
O09173	Homogentisate 1,2-dioxygenase OS	Hgd	1.49745	865.431	43.6	1	14	14	39	445	49.9275	7.23975
Q9DBG6	Dolichyl-diphosphooligosaccharide--protein glycosyltransferase subunit 2 OS	Rpn2	1.49762	560.612	18.86	1	8	8	20	631	69.02	5.80811
P16460	Argininosuccinate synthase OS	Ass1	1.49851	1739.96	50.24	1	20	20	102	412	46.555	8.22119
P53996	Cellular nucleic acid-binding protein OS	Cnbp	1.50046	78.6067	12.92	1	2	2	3	178	19.5786	7.57666
Q9ER72	Cysteine--tRNA ligase, cytoplasmic OS	Cars	1.50091	301.356	3.13	1	2	2	7	831	94.8	6.75635
Q8R1I1	Cytochrome b-c1 complex subunit 9 OS	Uqcr10	1.50163	178.71	39.06	1	2	2	4	64	7.44087	9.18799
P99027	60S acidic ribosomal protein P2 OS	Rplp2	1.50189	425.247	48.7	1	5	5	11	115	11.6438	4.53857
Q8R086	Sulfite oxidase, mitochondrial OS	Suox	1.502	222.836	8.06	1	5	5	12	546	60.7178	6.53662
P02535	Keratin, type I cytoskeletal 10 OS	Krt10	1.50243	152.62	5.61	16	2	3	5	570	57.7351	5.10986
Q9JHI5	Isovaleryl-CoA dehydrogenase, mitochondrial OS	Ivd	1.50333	888.71	35.14	1	13	13	30	424	46.2959	8.29443
Q99L43	Phosphatidate cytidylyltransferase 2 OS	Cds2	1.50454	93.54	6.08	1	2	2	3	444	51.28	7.04932
A2AS89	Agmatinase, mitochondrial OS	Agmat	1.50504	138.06	8.66	1	2	2	5	358	38.2306	7.86963
Q8BSY0	Aspartyl/asparaginyl beta-hydroxylase OS	Asph	1.50525	205.17	4.99	1	3	3	5	741	82.991	5.08447
O35490	Betaine--homocysteine S-methyltransferase 1 OS	Bhmt	1.50549	6272.92	63.14	2	19	19	250	407	44.9919	7.89893
Q62446	Peptidyl-prolyl cis-trans isomerase FKBP3 OS	Fkbp3	1.50558	150.75	4.91	1	1	1	4	224	25.1323	9.27588
P17665	Cytochrome c oxidase subunit 7C, mitochondrial OS	Cox7c	1.50665	335.917	28.57	1	2	2	12	63	7.32788	11.0044
P00329	Alcohol dehydrogenase 1 OS	Adh1	1.50684	1618.03	42.67	2	15	15	87	375	39.7456	8.104
P62830	60S ribosomal protein L23 OS	Rpl23	1.50716	286.521	33.57	1	5	5	12	140	14.8561	10.5063
P23589	Carbonic anhydrase 5A, mitochondrial OS	Ca5a	1.50768	53.8033	6.35	1	2	2	4	299	34.051	8.00146
P41216	Long-chain-fatty-acid--CoA ligase 1 OS	Acsl1	1.50895	1346.05	42.35	2	25	27	57	699	77.9014	7.15186
Q8BK48	Pyrethroid hydrolase Ces2e OS	Ces2e	1.50943	266.276	13.06	3	5	7	11	559	62.2773	6.16357
P67984	60S ribosomal protein L22 OS	Rpl22	1.50989	394.28	39.06	1	3	3	11	128	14.7498	9.18799
P41105	60S ribosomal protein L28 OS	Rpl28	1.5108	456.237	33.58	1	6	6	18	137	15.7237	12.0151
P34927	Asialoglycoprotein receptor 1 OS	Asgr1	1.51081	572.971	29.23	1	9	9	27	284	32.5709	6.44287
Q8BW75	Amine oxidase [flavin-containing] B OS	Maob	1.51261	256.245	13.85	2	6	6	8	520	58.5204	8.29443
P49429	4-hydroxyphenylpyruvate dioxygenase OS	Hpd	1.5162	2061.68	53.44	1	17	17	86	393	45.0259	7.06396
Q9D9V3	Ethylmalonyl-CoA decarboxylase OS	Echdc1	1.51649	109.946	9.63	1	3	3	5	322	35.4444	7.00537
P12787	Cytochrome c oxidase subunit 5A, mitochondrial OS	Cox5a	1.51726	234.295	33.56	1	6	6	10	146	16.0913	6.53662
Q8BH00	Aldehyde dehydrogenase family 8 member A1 OS	Aldh8a1	1.51778	643.244	33.06	1	10	10	23	487	53.6295	7.54736
O35945	Aldehyde dehydrogenase, cytosolic 1 OS	Aldh1a7	1.51933	1958.35	53.89	2	13	24	81	501	54.553	7.7085
Q78PY7	Staphylococcal nuclease domain-containing protein 1 OS	Snd1	1.51975	1046.68	22.64	1	19	19	53	910	102.025	7.43018
Q9CPU0	Lactoylglutathione lyase OS	Glo1	1.5214	176.699	30.43	1	5	5	9	184	20.7964	5.46533
Q8K157	Aldose 1-epimerase OS	Galm	1.52149	210.335	13.45	1	3	3	8	342	37.7751	6.7417
O08705	Sodium/bile acid cotransporter OS	Slc10a1	1.52247	141.74	6.08	1	2	2	4	362	39.3867	9.02686
Q9CZY3	Ubiquitin-conjugating enzyme E2 variant 1 OS	Ube2v1	1.5225	172.422	16.33	2	3	3	7	147	16.3442	7.95752
Q922H4	Mannose-1-phosphate guanyltransferase alpha OS	Gmppa	1.52254	132.68	3.33	1	1	1	4	420	46.2151	7.62061
P30115	Glutathione S-transferase A3 OS	Gsta3	1.52435	753.909	49.77	1	6	10	45	221	25.3443	8.73389
Q4LDG0	Bile acyl-CoA synthetase OS	Slc27a5	1.52505	523.577	18.58	1	11	11	23	689	76.154	8.38232
P16332	Methylmalonyl-CoA mutase, mitochondrial OS	Mut	1.52534	369.942	11.9	1	6	6	17	748	82.7916	6.88818
Q9R257	Heme-binding protein 1 OS	Hebp1	1.52552	212.235	16.84	1	3	3	8	190	21.0534	5.26221
Q922R8	Protein disulfide-isomerase A6 OS	Pdia6	1.52769	1174.46	30	1	10	10	47	440	48.0703	5.13525
Q99LF4	tRNA-splicing ligase RtcB homolog OS	Rtcb	1.52856	111.513	6.34	1	3	3	3	505	55.2139	7.2251
Q6P5E4	UDP-glucose:glycoprotein glucosyltransferase 1 OS	Uggt1	1.5288	91.1898	4.06	1	5	5	5	1551	176.323	5.61768
P97328	Ketohexokinase OS	Khk	1.53036	375.121	33.89	1	7	7	17	298	32.7295	6.16357
Q9CZ13	Cytochrome b-c1 complex subunit 1, mitochondrial OS	Uqcrc1	1.53293	691.3	26.67	1	9	10	22	480	52.8185	6.21436
P24549	Retinal dehydrogenase 1 OS	Aldh1a1	1.53398	1736.94	48.5	2	13	24	87	501	54.4328	7.79639
Q8VCA8	Secernin-2 OS	Scrn2	1.53587	97.33	6.82	1	2	2	3	425	46.5712	5.70654
Q8VCR2	17-beta-hydroxysteroid dehydrogenase 13 OS	Hsd17b13	1.53617	58.933	10.2	1	3	3	3	304	33.4368	8.88037
Q91V76	Ester hydrolase C11orf54 homolog OS	2	1.53656	283.497	25.4	1	8	8	14	315	34.9733	6.29053
P28665	Murinoglobulin-1 OS	Mug1	1.53727	97.2333	2.1	2	4	4	7	1476	165.193	6.41748
P12710	Fatty acid-binding protein, liver OS	Fabp1	1.5377	1134.77	80.31	1	11	11	58	127	14.2365	8.55811
Q05421	Cytochrome P450 2E1 OS	Cyp2e1	1.53776	563.554	16.63	1	10	10	34	493	56.7686	8.39697
Q9CQC9	GTP-binding protein SAR1b OS	Sar1b	1.53787	293.097	19.19	1	2	4	12	198	22.3675	6.11279
P11352	Glutathione peroxidase 1 OS	Gpx1	1.53919	323.729	50.25	1	8	8	17	201	22.3162	7.21045
Q6PB66	Leucine-rich PPR motif-containing protein, mitochondrial OS	Lrpprc	1.54091	428.003	4.53	1	5	5	13	1392	156.516	6.82959
Q8R0Y6	Cytosolic 10-formyltetrahydrofolate dehydrogenase OS	Aldh1l1	1.54446	3303.16	53.33	2	42	42	145	902	98.6465	5.90967
P28271	Cytoplasmic aconitate hydratase OS	Aco1	1.54567	630.718	17.21	2	14	14	33	889	98.0635	7.50342
P23953	Carboxylesterase 1C OS	Ces1c	1.5457	463.088	14.08	1	4	7	20	554	61.017	5.05908
Q9JHW2	Omega-amidase NIT2 OS	Nit2	1.54705	358.561	35.51	1	7	7	15	276	30.4826	6.90283
P08226	Apolipoprotein E OS	Apoe	1.54949	957.957	29.58	1	10	10	37	311	35.8444	5.68115
Q8VIJ6	Splicing factor, proline- and glutamine-rich OS	Sfpq	1.55966	143.97	4.29	2	2	2	4	699	75.3943	9.43701
Q9JM14	5'(3')-deoxyribonucleotidase, cytosolic type OS	Nt5c	1.56307	48.7	17	1	3	3	4	200	23.0618	5.49072
Q61335	B-cell receptor-associated protein 31 OS	Bcap31	1.56634	72.37	9.39	1	3	3	4	245	27.939	8.70459
Q920L1	Fatty acid desaturase 1 OS	Fads1	1.56649	125.57	9.62	1	4	4	5	447	52.2889	9.29053
Q9DCS2	UPF0585 protein C16orf13 homolog OS	1	1.56975	197.067	12.75	1	2	2	6	204	22.6725	6.52197
Q01853	Transitional endoplasmic reticulum ATPase OS	Vcp	1.5701	1861.83	39.33	3	27	27	75	806	89.2657	5.26221
Q8BTZ7	Mannose-1-phosphate guanyltransferase beta OS	Gmppb	1.57102	104.323	3.33	1	1	1	3	360	39.8906	6.7417
Q9CXN7	Phenazine biosynthesis-like domain-containing protein 2 OS	Pbld2	1.57225	829.946	23.26	1	1	7	26	288	31.9633	5.33838
Q922D8	C-1-tetrahydrofolate synthase, cytoplasmic OS	Mthfd1	1.57348	1621.24	24.49	2	22	22	66	935	101.136	7.13721
O08807	Peroxiredoxin-4 OS	Prdx4	1.57947	366.304	13.14	1	2	4	17	274	31.0331	7.15186
Q9QXF8	Glycine N-methyltransferase OS	Gnmt	1.5799	825.441	30.72	1	7	7	33	293	32.6543	7.44482
Q8VCH0	3-ketoacyl-CoA thiolase B, peroxisomal OS	Acaa1b	1.58081	846.105	36.08	1	1	10	22	424	43.9678	8.51416
Q8K023	Aldo-keto reductase family 1 member C18 OS	Akr1c18	1.58117	152.923	15.79	2	2	5	14	323	37.1528	6.45557
Q91XE8	Transmembrane protein 205 OS	Tmem205	1.58788	207.27	22.22	1	4	4	10	189	21.1663	9.42236
Q9CPX6	Ubiquitin-like-conjugating enzyme ATG3 OS	Atg3	1.58906	226.29	4.14	1	1	1	4	314	35.7734	4.71631
Q6TCG2	Progestin and adipoQ receptor family member 9 OS	Paqr9	1.59	51.4533	8.53	1	2	2	3	375	42.7129	8.76318
Q91WS0	CDGSH iron-sulfur domain-containing protein 1 OS	Cisd1	1.59361	99.31	13.89	1	1	1	3	108	12.0892	9.05615
Q8R1G2	Carboxymethylenebutenolidase homolog OS	Cmbl	1.59632	163.365	28.98	1	7	7	12	245	27.884	7.18115
P47199	Quinone oxidoreductase OS	Cryz	1.59731	65.3	21.15	1	5	5	5	331	35.2464	8.07471
Q9EQF5	Dihydropyrimidinase OS	Dpys	1.60208	302.273	18.3	1	7	7	12	519	56.6886	7.1958
Q91W90	Thioredoxin domain-containing protein 5 OS	Txndc5	1.61036	377.788	13.19	1	3	3	11	417	46.3859	5.78271
Q9CWS0	N(G),N(G)-dimethylarginine dimethylaminohydrolase 1 OS	Ddah1	1.61055	237.1	15.09	1	4	4	8	285	31.3609	5.97314
Q8VCZ9	Probable proline dehydrogenase 2 OS	Prodh2	1.61224	414.681	15.57	1	7	7	20	456	50.6909	8.19189
Q8VC12	Urocanate hydratase OS	Uroc1	1.61877	992.252	22.63	1	16	16	44	676	74.5426	7.53271
Q9EP89	Serine beta-lactamase-like protein LACTB, mitochondrial OS	Lactb	1.62271	90.63	1.81	1	1	1	3	551	60.6673	8.89502
Q9CYN2	Signal peptidase complex subunit 2 OS	Spcs2	1.6239	374.096	13.27	1	2	2	6	226	24.9617	8.57275
Q8K2C7	Protein OS-9 OS	Os9	1.62532	109.895	3.13	1	2	2	3	672	76.061	4.84326
P24369	Peptidyl-prolyl cis-trans isomerase B OS	Ppib	1.62567	412.527	23.15	1	5	5	16	216	23.6986	9.5542
Q9Z239	Phospholemman OS	Fxyd1	1.6321	82.7167	13.04	1	1	1	3	92	10.3163	8.54346
P52760	Ribonuclease UK114 OS	Hrsp12	1.63253	497.063	57.78	2	7	7	22	135	14.2465	8.67529
P56657	Cytochrome P450 2C40 OS	Cyp2c40	1.63294	561.731	25.05	2	13	13	26	491	55.7273	7.51807
Q64374	Regucalcin OS	Rgn	1.63534	1539.85	69.57	1	19	19	63	299	33.3855	5.33838
Q80XN0	D-beta-hydroxybutyrate dehydrogenase, mitochondrial OS	Bdh1	1.63729	368.198	20.41	1	6	6	17	343	38.2744	9.01221
P10518	Delta-aminolevulinic acid dehydratase OS	Alad	1.64025	416.179	21.52	1	5	5	13	330	36.0003	6.78564
Q99MZ7	Peroxisomal trans-2-enoyl-CoA reductase OS	Pecr	1.64038	357.262	15.18	1	4	4	10	303	32.3897	8.29443
P56395	Cytochrome b5 OS	Cyb5a	1.64111	1335.61	47.76	1	5	5	46	134	15.2315	5.07178
P15105	Glutamine synthetase OS	Glul	1.64153	941.027	20.91	1	9	9	44	373	42.0923	7.07861
P53811	Phosphatidylinositol transfer protein beta isoform OS	Pitpnb	1.64188	113.15	11.44	1	3	3	5	271	31.4669	6.94678
E9Q4Z2	Acetyl-CoA carboxylase 2 OS	Acacb	1.64191	194.697	2.04	1	3	5	9	2448	275.574	6.31592
P04117	Fatty acid-binding protein, adipocyte OS	Fabp4	1.64236	240.545	15.91	3	3	3	8	132	14.6405	8.39697
Q9D855	Cytochrome b-c1 complex subunit 7 OS	Uqcrb	1.64244	140.717	9.91	1	1	1	6	111	13.519	9.11475
Q8CHR6	Dihydropyrimidine dehydrogenase [NADP(+)] OS	Dpyd	1.64602	261.661	10.15	1	8	8	11	1025	111.181	7.26904
Q00915	Retinol-binding protein 1 OS	Rbp1	1.64615	163.835	14.07	1	2	2	4	135	15.8358	5.24951
Q9CPV4	Glyoxalase domain-containing protein 4 OS	Glod4	1.64968	325.593	22.48	1	5	5	12	298	33.2955	5.46533
Q8K0C4	Lanosterol 14-alpha demethylase OS	Cyp51a1	1.65146	181.55	5.57	1	2	2	5	503	56.7394	8.41162
Q5SWU9	Acetyl-CoA carboxylase 1 OS	Acaca	1.65382	210.441	2.43	1	4	6	9	2345	265.088	6.39209
P14824	Annexin A6 OS	Anxa6	1.65402	503.905	15.45	1	9	10	20	673	75.8374	5.50342
Q62186	Translocon-associated protein subunit delta OS	Ssr4	1.65891	89.22	13.37	1	2	2	4	172	18.9245	5.78271
Q64442	Sorbitol dehydrogenase OS	Sord	1.66046	1607.02	56.86	1	17	17	69	357	38.2247	7.02002
Q8CIM7	Cytochrome P450 2D26 OS	Cyp2d26	1.6614	1486.63	31.6	1	11	15	61	500	56.9393	6.63916
P70694	Estradiol 17 beta-dehydrogenase 5 OS	Akr1c6	1.66353	715.304	39.94	2	10	13	45	323	37.024	8.27979
Q91ZX7	Prolow-density lipoprotein receptor-related protein 1 OS	Lrp1	1.66509	139.854	1.65	1	6	6	8	4545	504.411	5.36377
Q71KT5	Delta(14)-sterol reductase OS	Tm7sf2	1.67649	120.457	8.61	1	3	3	5	418	46.4907	8.27979
P24721	Asialoglycoprotein receptor 2 OS	Asgr2	1.68091	243.075	13.29	1	3	3	8	301	34.8846	5.21143
Q9DCN2	NADH-cytochrome b5 reductase 3 OS	Cyb5r3	1.68984	596.756	31.23	1	10	10	29	301	34.1057	8.38232
Q63880	Carboxylesterase 3A OS	Ces3a	1.69024	623.752	18.56	1	4	9	22	571	63.2774	6.13818
Q9DBA8	Probable imidazolonepropionase OS	Amdhd1	1.69205	623.499	19.72	1	6	6	17	426	46.4586	6.94678
Q3ULJ0	Glycerol-3-phosphate dehydrogenase 1-like protein OS	Gpd1l	1.69543	89.0575	9.12	2	3	4	6	351	38.2009	6.771
Q8CH62	Oral cancer-overexpressed protein 1 homolog OS	Oraov1	1.69621	32.9923	5.11	1	1	1	3	137	15.2115	5.33838
Q8VCT4	Carboxylesterase 1D OS	Ces1d	1.70323	1515.49	34.87	1	13	16	61	565	61.7487	6.60986
Q8JZR0	Long-chain-fatty-acid--CoA ligase 5 OS	Acsl5	1.70641	910.399	25.77	1	15	17	40	683	76.1575	7.09326
O88451	Retinol dehydrogenase 7 OS	Rdh7	1.71235	1230.89	52.85	1	8	15	57	316	35.6373	8.08936
Q99J08	SEC14-like protein 2 OS	Sec14l2	1.71486	422.851	26.05	1	9	9	22	403	46.2706	7.10791
Q9D5J6	Sedoheptulokinase OS	Shpk	1.7153	270.643	2.73	1	1	1	6	476	51.2699	6.23975
Q8BWP5	Alpha-tocopherol transfer protein OS	Ttpa	1.71538	450.249	35.97	1	7	7	18	278	31.9937	8.36768
Q8VCH6	Delta(24)-sterol reductase OS	Dhcr24	1.72161	62.6001	5.81	1	3	3	7	516	60.073	8.1626
Q9DCG6	Phenazine biosynthesis-like domain-containing protein 1 OS	Pbld1	1.72559	822.647	37.85	1	5	11	33	288	32.0276	7.03467
Q9R092	17-beta-hydroxysteroid dehydrogenase type 6 OS	Hsd17b6	1.72644	647.356	35.65	1	5	11	35	317	36.0796	8.39697
O35403	Amine sulfotransferase OS	Sult3a1	1.72684	226.714	15.36	1	5	5	10	293	35.1586	6.55127
P97872	Dimethylaniline monooxygenase [N-oxide-forming] 5 OS	Fmo5	1.72716	596.463	22.14	1	12	12	29	533	59.962	8.73389
O35386	Phytanoyl-CoA dioxygenase, peroxisomal OS	Phyh	1.73266	93.0323	9.47	1	3	3	5	338	38.5825	7.53271
Q91WU0	Carboxylesterase 1F OS	Ces1f	1.74422	743.974	32.8	1	12	16	37	561	61.5732	6.48096
P30416	Peptidyl-prolyl cis-trans isomerase FKBP4 OS	Fkbp4	1.75726	392.718	10.48	1	5	5	13	458	51.5399	5.71924
Q99L20	Glutathione S-transferase theta-3 OS	Gstt3	1.77828	525.188	29.46	1	6	7	19	241	27.3852	7.73779
Q9JMA7	Cytochrome P450 3A41 OS	Cyp3a41a	1.80042	263.668	14.88	1	3	8	16	504	57.9487	7.6792
P33267	Cytochrome P450 2F2 OS	Cyp2f2	1.80184	351.483	25.66	3	10	11	29	491	55.913	7.89893
Q9JI75	Ribosyldihydronicotinamide dehydrogenase [quinone] OS	Nqo2	1.80348	332.861	23.38	1	4	4	9	231	26.2313	7.00537
Q8VCX1	3-oxo-5-beta-steroid 4-dehydrogenase OS	Akr1d1	1.82489	590.12	29.23	1	7	8	26	325	37.2662	6.90283
P24456	Cytochrome P450 2D10 OS	Cyp2d10	1.83303	1579.08	27.38	2	6	14	59	504	57.1965	6.60986
P35492	Histidine ammonia-lyase OS	Hal	1.84993	567.388	28.16	1	15	15	27	657	72.2124	6.34131
O35215	D-dopachrome decarboxylase OS	Ddt	1.85081	164.857	29.66	1	4	4	7	118	13.0688	6.53662
Q9QYG0	Protein NDRG2 OS	Ndrg2	1.85415	197.82	10.51	1	4	4	10	371	40.7632	5.40186
Q99L04	Dehydrogenase/reductase SDR family member 1 OS	Dhrs1	1.85683	437.096	29.71	1	8	8	18	313	33.9834	8.35303
Q9JM62	Receptor expression-enhancing protein 6 OS	Reep6	1.86111	253.716	15.42	1	3	3	9	201	22.1896	7.32764
Q63886	UDP-glucuronosyltransferase 1-1 OS	Ugt1a1	1.86596	555.776	20.56	3	5	9	37	535	60.008	8.6167
P14115	60S ribosomal protein L27a OS	Rpl27a	1.87451	239.697	35.14	1	5	5	12	148	16.595	11.1216
P51658	Estradiol 17-beta-dehydrogenase 2 OS	Hsd17b2	1.88141	96	11.81	1	5	5	6	381	41.8087	8.57275
Q9QWG7	Sulfotransferase family cytosolic 1B member 1 OS	Sult1b1	1.88172	93.85	3.01	1	1	1	4	299	34.8786	6.80029
Q8BWQ1	UDP-glucuronosyltransferase 2A3 OS	Ugt2a3	1.88641	215.974	16.85	3	8	8	19	534	61.0793	7.92822
P01864	Ig gamma-2A chain C region secreted form OS	1	1.92647	101.67	7.46	1	2	2	4	335	36.5726	8.22119
P33622	Apolipoprotein C-III OS	Apoc3	1.94773	191.537	38.38	1	2	2	6	99	10.9755	4.75439
P56593	Cytochrome P450 2A12 OS	Cyp2a12	1.96613	1513.36	27.64	1	11	14	61	492	56.1431	9.18799
P16331	Phenylalanine-4-hydroxylase OS	Pah	1.96864	825.616	43.93	1	19	19	49	453	51.8674	6.30322
P24457	Cytochrome P450 2D11 OS	Cyp2d11	1.97176	461.87	12.1	2	1	7	20	504	56.951	6.25244
P00186	Cytochrome P450 1A2 OS	Cyp1a2	2.00062	100.97	8.58	2	4	4	4	513	58.1471	8.76318
P10648	Glutathione S-transferase A2 OS	Gsta2	2.01224	559.39	26.13	1	4	6	26	222	25.5256	8.80713
Q9R112	Sulfide:quinone oxidoreductase, mitochondrial OS	Sqrdl	2.02707	347.646	13.78	1	5	5	10	450	50.2499	9.08545
P16015	Carbonic anhydrase 3 OS	Ca3	2.07631	1782.8	64.23	1	13	13	81	260	29.3476	7.37158
P52430	Serum paraoxonase/arylesterase 1 OS	Pon1	2.0945	388.799	21.69	1	7	7	17	355	39.5403	5.22412
P58710	L-gulonolactone oxidase OS	Gulo	2.11322	392.007	11.82	1	4	4	16	440	50.4455	8.23584
Q64458	Cytochrome P450 2C29 OS	Cyp2c29	2.12699	324.083	16.33	4	5	8	20	490	55.6798	8.29443
O35969	Guanidinoacetate N-methyltransferase OS	Gamt	2.13491	106.47	17.8	1	3	3	5	236	26.319	5.70654
P97501	Dimethylaniline monooxygenase [N-oxide-forming] 3 OS	Fmo3	2.16073	718.408	22.47	1	11	11	27	534	60.4767	8.36768
P32261	Antithrombin-III OS	Serpinc1	2.22222	91.4333	5.16	1	2	2	6	465	51.9706	6.45557
Q9DD20	Methyltransferase-like protein 7B OS	Mettl7b	2.24	148.265	26.23	1	6	6	11	244	28.0305	8.5874
P15392	Cytochrome P450 2A4 OS	Cyp2a4	2.35928	649.886	12.55	1	1	6	31	494	56.7453	9.11475
P48725	Pericentrin OS	Pcnt	2.65846	39.26	0.28	1	1	1	8	2898	329.262	5.36377
P56654	Cytochrome P450 2C37 OS	Cyp2c37	2.66455	445.809	9.8	2	1	5	17	490	55.5707	7.10791
Q06770	Corticosteroid-binding globulin OS	Serpina6	3.18735	422.935	16.62	1	6	6	17	397	44.7402	5.23682
Q6XVG2	Cytochrome P450 2C54 OS	Cyp2c54	3.91484	402.632	13.06	1	2	6	18	490	55.8218	7.47412
Q91W64	Cytochrome P450 2C70 OS	Cyp2c70	4.19583	231.686	11.25	1	6	6	15	489	55.9838	8.08936
Livers were obtained from immunized pregnant mice infected with P. berghei NK65 on day 17 post-mating. Proteins showing one or two peptide spectral matches were excluded. Protein levels were normalized to actin, cytoplasmic 1 (accession: P60710).
